# Supplementary material for: The Janthinobacterium sp. HH01 Genome Encodes a Homologue of the V. cholerae CqsA and L. pneumophila LqsA Autoinducer Synthases
Source: PLoS One. 2013 Feb 6;8(2):e55045. doi: 10.1371/journal.pone.0055045 (PMC3566124; doi:10.1371/journal.pone.0055045)
Supplement: Table S3 — ORFs and genes predicted in the HH01 genome. This file contains the submission list of the Janthinobacterium sp. HH01 genome. The corresponding GenBank files are available at: DDBJ/EMBL/GenBank access.ion AMWD00000000. Genes/ORFs on contig 1 are indicated with Jab_1cxxxx. Genes/ORFs on contig 2 are indicated with Jab_2cxxxx (XLSX) [file pone.0055045.s005.xlsx]

## Sheet: Blatt1
Gene locus	predicted function
Jab_1c00010	amino acid adenylation domain
Jab_1c00020	putative thioesterase involved in non-ribosomal peptide biosynthesis
Jab_1c00030	hypothetical protein
Jab_1c00040	branched-chain amino acid aminotransferase, group II
Jab_1c00050	hypothetical protein
Jab_1c00060	hypothetical protein
Jab_1c00070	single-stranded DNA-binding protein Ssb
Jab_1c00080	UvrABC system protein A
Jab_1c00090	hypothetical protein
Jab_1c00100	phosphoglycolate phosphatase Gph
Jab_1c00110	hypothetical protein
Jab_1c00120	transcriptional regulator TetR family
Jab_1c00130	phosphoenolpyruvate carboxykinase PckG
Jab_1c00140	glyoxylate reductase GyaR
Jab_1c00150	hypothetical protein
Jab_1c00160	L-asparaginase
Jab_1c00170	hypothetical protein
Jab_1c00180	hypothetical protein
Jab_1c00190	recombination protein RdgC
Jab_1c00200	DNA polymerase IV
Jab_1c00210	hypothetical protein
Jab_1c00220	hypothetical protein
Jab_1c00230	hypothetical protein
Jab_1c00240	major facilitator transporter
Jab_1c00250	oligopeptidase B
Jab_1c00260	tRNA-Val-GTA
Jab_1c00270	tRNA-Asp-GAC
Jab_1c00280	hypothetical protein
Jab_1c00290	hypothetical protein
Jab_1c00300	putative ABC transporter ATP-binding protein
Jab_1c00310	cyclic nucleotide-binding domain-containing protein
Jab_1c00320	hypothetical protein
Jab_1c00330	hypothetical protein
Jab_1c00340	hypothetical protein
Jab_1c00350	alkyl hydroperoxide reductase subunit F
Jab_1c00360	peroxiredoxin AhpC
Jab_1c00370	putative sodium/hydrogen exchanger
Jab_1c00380	hypothetical protein
Jab_1c00390	hypothetical protein
Jab_1c00400	hypothetical protein
Jab_1c00410	hypothetical protein
Jab_1c00420	type VI secretion system, Rhs element Vgr family
Jab_1c00430	diguanylate cyclase/phosphodiesterase with PAS/PAC sensor
Jab_1c00440	hypothetical protein
Jab_1c00450	radical SAM domain-containing protein
Jab_1c00460	hypothetical protein
Jab_1c00470	hypothetical protein
Jab_1c00480	hypothetical protein
Jab_1c00490	peptidyl-dipeptidase Dcp
Jab_1c00500	hypothetical protein
Jab_1c00510	hypothetical protein
Jab_1c00520	hypothetical protein
Jab_1c00530	site-specific recombinase, DNA invertase Pin like protein
Jab_1c00540	hypothetical protein
Jab_1c00550	hypothetical protein
Jab_1c00560	hypothetical protein
Jab_1c00570	hypothetical protein
Jab_1c00580	hypothetical protein
Jab_1c00590	hypothetical protein
Jab_1c00600	hypothetical protein
Jab_1c00610	hypothetical protein
Jab_1c00620	hypothetical protein
Jab_1c00630	START-like domain-containing protein
Jab_1c00640	TPR repeat-containing protein
Jab_1c00650	hypothetical protein
Jab_1c00660	SlyX family protein
Jab_1c00670	hypothetical protein
Jab_1c00680	ATP-dependent DNA helicase rep
Jab_1c00690	zinc-binding alcohol dehydrogenase family protein
Jab_1c00700	transcriptional regulator LysR family
Jab_1c00710	hypothetical protein
Jab_1c00720	putative metal dependent phosphohydrolase
Jab_1c00730	dihydrolipoyl dehydrogenase PdhD
Jab_1c00740	chromosome initiation inhibitor
Jab_1c00750	primosomal protein N'
Jab_1c00760	uroporphyrinogen decarboxylase HemE
Jab_1c00770	peptidase S9 prolyl oligopeptidase active site domain-containing protein
Jab_1c00780	SNF2-like protein
Jab_1c00790	hypothetical protein
Jab_1c00800	hypothetical protein
Jab_1c00810	sec-independent protein translocase protein TatC
Jab_1c00820	sec-independent protein translocase protein TatB
Jab_1c00830	sec-independent protein translocase protein TatA/E
Jab_1c00840	protein HitA
Jab_1c00850	phosphoribosyl-ATP diphosphatase HisE
Jab_1c00860	phosphoribosyl-AMP cyclohydrolase HisI
Jab_1c00870	imidazole glycerol phosphate synthase subunit HisF
Jab_1c00880	1-(5-phosphoribosyl)-5-[(5-phosphoribosylamino)methylideneamino] imidazole-4-carboxamide isomerase HisA
Jab_1c00890	imidazole glycerol phosphate synthase subunit HisH
Jab_1c00900	imidazoleglycerol-phosphate dehydratase HisB
Jab_1c00910	histidinol-phosphate transaminase HisC
Jab_1c00920	DNA methylase N-4/N-6 domain-containing protein
Jab_1c00930	histidinol dehydrogenase HisD
Jab_1c00940	ATP phosphoribosyltransferase HisG
Jab_1c00950	UDP-N-acetylglucosamine 1-carboxyvinyltransferase MurA
Jab_1c00960	BolA family protein
Jab_1c00970	ABC-2 type transporter
Jab_1c00980	putative ABC transporter ATP-binding subunit
Jab_1c00990	hypothetical protein
Jab_1c01000	toluene tolerance family protein
Jab_1c01010	VacJ family lipoprotein
Jab_1c01020	hypothetical protein
Jab_1c01030	hypothetical protein
Jab_1c01040	ABC transporter ATP-binding protein
Jab_1c01050	glutamate synthase [NADPH] small subunit
Jab_1c01060	glutamate synthase [NADPH] large subunit GltB
Jab_1c01070	hypothetical protein
Jab_1c01080	two-component transcriptional regulator
Jab_1c01090	two-component sensor histidine kinase
Jab_1c01100	SNF2/helicase domain-containing protein
Jab_1c01110	Tex-like protein
Jab_1c01120	hypothetical protein
Jab_1c01130	transcriptional regulator PadR family
Jab_1c01140	putative monothiol glutaredoxin Grx4 family
Jab_1c01150	3-octaprenyl-4-hydroxybenzoate carboxy-lyase
Jab_1c01160	hypothetical protein
Jab_1c01170	hypothetical protein
Jab_1c01180	beta-lactamase domain-containing protein
Jab_1c01190	putative transcriptional regulator MerR family
Jab_1c01200	acyl-CoA dehydrogenase domain-containing protein
Jab_1c01210	isocitrate dehydrogenase kinase/phosphatase AceK
Jab_1c01220	acetyl-CoA C-acetyltransferase
Jab_1c01230	short-chain dehydrogenases/reductases family protein
Jab_1c01240	acyl-CoA dehydrogenase domain-containing protein
Jab_1c01250	hypothetical protein
Jab_1c01260	putative flavin reductase
Jab_1c01270	arsenical resistance protein ArsH
Jab_1c01280	arsenical pump membrane protein ArsB
Jab_1c01290	arsenate reductase ArsC
Jab_1c01300	transcriptional regulator ArsR family
Jab_1c01310	putative YihY family protein
Jab_1c01320	extracellular solute-binding protein family 5
Jab_1c01330	putative bifunctional spore maturation protein, fused SpmA/SpmB
Jab_1c01340	putative serine-type D-Ala-D-Ala carboxypeptidase
Jab_1c01350	oxidoreductase domain-containing protein
Jab_1c01360	putative fatty acid desaturase
Jab_1c01370	hypothetical protein
Jab_1c01380	hypothetical protein
Jab_1c01390	transcriptional regulator LysR family
Jab_1c01400	aldo/keto reductase
Jab_1c01410	D-Ala-D-Ala dipeptidase DdpX
Jab_1c01420	N-acetylmuramoyl-L-alanine amidase domain-containing protein
Jab_1c01430	putative BadF/BadG/BcrA/BcrD ATPase family protein
Jab_1c01440	hypothetical protein
Jab_1c01450	major facilitator superfamily domain-containing protein
Jab_1c01460	hypothetical protein
Jab_1c01470	GCN5-like N-acetyltransferase domain-containing protein
Jab_1c01480	hypothetical protein
Jab_1c01490	N-acetylmuramic acid 6-phosphate etherase MurQ
Jab_1c01500	transcriptional regulator GntR family
Jab_1c01510	hypothetical protein
Jab_1c01520	acetyl-CoA carboxylase
Jab_1c01530	Dienelactone hydrolase related enzyme
Jab_1c01540	enoyl-CoA hydratase/isomerase family protein
Jab_1c01550	adenosylmethionine-8-amino-7-oxononanoate transaminase BioA
Jab_1c01560	8-amino-7-oxononanoate synthase BioF
Jab_1c01570	dethiobiotin synthase BioD
Jab_1c01580	biotin synthase BioB
Jab_1c01590	methylcrotonoyl-CoA carboxylase subunit alpha
Jab_1c01600	glyoxylate/hydroxypyruvate reductase A
Jab_1c01610	hydroxymethylglutaryl-CoA lyase, mitochondrial
Jab_1c01620	beta-galactosidase
Jab_1c01630	TonB-dependent receptor
Jab_1c01640	hypothetical protein
Jab_1c01650	hypothetical protein
Jab_1c01660	putative CAAX amino terminal protease family protein
Jab_1c01670	transcriptional regulator
Jab_1c01680	tRNA-Pro-CCA
Jab_1c01690	hypothetical protein
Jab_1c01700	ribosomal RNA small subunit methyltransferase I
Jab_1c01710	putative LppC family lipoprotein
Jab_1c01720	hypothetical protein
Jab_1c01730	D-sedoheptulose 7-phosphate isomerase (phosphoheptose isomerase)
Jab_1c01740	putative transport protein
Jab_1c01750	redoxin domain-containing protein
Jab_1c01760	hypothetical protein
Jab_1c01770	putative thioesterase family protein
Jab_1c01780	hypothetical protein
Jab_1c01790	RNA polymerase sigma factor, sigma-70 family
Jab_1c01800	putative TonB-dependent receptor
Jab_1c01810	hypothetical protein
Jab_1c01820	hypothetical protein
Jab_1c01830	hypothetical protein
Jab_1c01840	hypothetical protein
Jab_1c01850	uracil-DNA glycosylase Ung
Jab_1c01860	lipoyl synthase LipA
Jab_1c01870	lipoyl(octanoyl) transferase LipB
Jab_1c01880	glutathione S-transferase family protein
Jab_1c01890	transcriptional regulator, LysR family
Jab_1c01900	hypothetical protein
Jab_1c01910	hypothetical protein
Jab_1c01920	hypothetical protein
Jab_1c01930	hypothetical protein
Jab_1c01940	hypothetical protein
Jab_1c01950	hypothetical protein
Jab_1c01960	lysine exporter protein LysE/YggA family
Jab_1c01970	hypothetical protein
Jab_1c01980	diguanylate cyclase/phosphodiesterase with PAS/PAC sensor
Jab_1c01990	glutamate racemase MurI
Jab_1c02000	methyl-accepting chemotaxis sensory transducer with PAS/PAC sensor
Jab_1c02010	coproporphyrinogen dehydrogenase (oxygen-independent coproporphyrinogen-III oxidase)
Jab_1c02020	hypothetical protein
Jab_1c02030	heavy metal translocating P-type ATPase
Jab_1c02040	putative cytochrome oxidase maturation protein cbb3-type
Jab_1c02050	cytochrome c oxidase cbb3-type subunit I
Jab_1c02060	cytochrome c oxidase cbb3-type subunit II
Jab_1c02070	Cbb3-type cytochrome oxidase component FixQ
Jab_1c02080	cytochrome c oxidase cbb3-type subunit III
Jab_1c02090	cytochrome c oxidase accessory protein CcoG
Jab_1c02100	putative FixH family protein
Jab_1c02110	transcriptional regulator, Crp/Fnr family
Jab_1c02120	RNA polymerase sigma factor, sigma-70 family
Jab_1c02130	hypothetical protein
Jab_1c02140	hypothetical protein
Jab_1c02150	multi-sensor hybrid transduction histidine kinase
Jab_1c02160	putative TonB-dependent siderophore receptor
Jab_1c02170	putative PKHD-type hydroxylase family protein
Jab_1c02180	hypothetical protein
Jab_1c02190	two-component system response regulator
Jab_1c02200	hypothetical protein
Jab_1c02210	hypothetical protein
Jab_1c02220	NAD-dependent epimerase/dehydratase
Jab_1c02230	peptidase S41 family protein
Jab_1c02240	transcriptional regulator, AraC family
Jab_1c02250	hypothetical protein
Jab_1c02260	methionine aminopeptidase Map
Jab_1c02270	siroheme synthase
Jab_1c02280	cobalamin biosynthesis protein CbiM
Jab_1c02290	cobalt transport protein CbiN
Jab_1c02300	cobalt ABC transporter, permease protein CbiQ
Jab_1c02310	cobalt ABC transporter, ATP-binding subunit CbiO
Jab_1c02320	precorrin-4 C11-methyltransferase CbiF
Jab_1c02330	sirohydrochlorin cobaltochelatase CbiX
Jab_1c02340	precorrin isomerase
Jab_1c02350	cobalamin biosynthesis protein CbiD
Jab_1c02360	precorrin-6Y C(5,15)-methyltransferase
Jab_1c02370	precorrin-2 C20-methyltransferase CbiL
Jab_1c02380	cobalamin biosynthesis protein CbiG
Jab_1c02390	precorrin-3B C17-methyltransferase CbiH
Jab_1c02400	putative ferredoxin protein
Jab_1c02410	hypothetical protein
Jab_1c02420	hypothetical protein
Jab_1c02430	deoxyribodipyrimidine photolyase-like protein
Jab_1c02440	hypothetical protein
Jab_1c02450	short-chain dehydrogenase/reductase SDR family protein
Jab_1c02460	putative lipoprotein
Jab_1c02470	putative major facilitator superfamily transporter
Jab_1c02480	hypothetical protein
Jab_1c02490	cyclopropane-fatty-acyl-phospholipid synthase
Jab_1c02500	hypothetical protein
Jab_1c02510	amine oxidase
Jab_1c02520	transcriptional regulator, TetR family
Jab_1c02530	glycosyl transferase family 1
Jab_1c02540	acyltransferase 3 family protein
Jab_1c02550	glutamine-fructose-6-phosphate transaminase
Jab_1c02560	transcriptional regulator, AsnC family
Jab_1c02570	bifunctional protein GlmU
Jab_1c02580	hypothetical protein
Jab_1c02590	ribosomal RNA small subunit methyltransferase D
Jab_1c02600	pantetheine-phosphate adenylyltransferase CoaD
Jab_1c02610	4Fe-4S ferredoxin iron-sulfur binding domain-containing protein
Jab_1c02620	hypothetical protein
Jab_1c02630	hypothetical protein
Jab_1c02640	transcriptional regulator, LysR family
Jab_1c02650	methyl-accepting chemotaxis sensory transducer
Jab_1c02660	transcriptional regulator, AsnC family
Jab_1c02670	bifunctional protein PutA
Jab_1c02680	hypothetical protein
Jab_1c02690	5'-methylthioadenosine/S-adenosylhomocysteine nucleosidase MtnN
Jab_1c02700	diguanylate cyclase/phosphodiesterase with PAS sensor
Jab_1c02710	hypothetical protein
Jab_1c02720	2-nitropropane dioxygenase NPD family protein
Jab_1c02730	glucose-methanol-choline oxidoreductase family protein
Jab_1c02740	ABC transporter ATP-binding protein
Jab_1c02750	ABC transporter ATP-binding protein
Jab_1c02760	extracellular ligand-binding receptor domain-containing protein
Jab_1c02770	branched chain amino acid ABC transporter inner membrane protein
Jab_1c02780	branched chain amino acid ABC transporter inner membrane protein
Jab_1c02790	putative D-(-)-3-hydroxybutyrate oligomer hydrolase family protein
Jab_1c02800	putative D-(-)-3-hydroxybutyrate oligomer hydrolase family protein
Jab_1c02810	iron-containing alcohol dehydrogenase
Jab_1c02820	hypothetical protein
Jab_1c02830	tRNA uridine 5-carboxymethylaminomethyl modification enzyme MnmG
Jab_1c02840	ribosomal RNA small subunit methyltransferase G
Jab_1c02850	cobyrinic acid a,c-diamide synthase family protein
Jab_1c02860	chromosome-partitioning protein parB
Jab_1c02870	ATP synthase I chain
Jab_1c02880	ATP synthase subunit a
Jab_1c02890	ATP synthase F0 subunit c
Jab_1c02900	ATP synthase subunit b
Jab_1c02910	ATP synthase subunit delta
Jab_1c02920	ATP synthase subunit alpha
Jab_1c02930	ATP synthase subunit gamma
Jab_1c02940	ATP synthase subunit beta
Jab_1c02950	ATP synthase subunit epsilon
Jab_1c02960	hypothetical protein
Jab_1c02970	tetracycline resistance protein, class A
Jab_1c02980	hypothetical protein
Jab_1c02990	ribosome small subunit-dependent GTPase A
Jab_1c03000	phenazine biosynthesis protein PhzF family
Jab_1c03010	transcriptional regulator, AraC family
Jab_1c03020	glutathione S-transferase domain-containing protein
Jab_1c03030	hypothetical protein
Jab_1c03040	hypothetical protein
Jab_1c03050	S-adenosylmethionine decarboxylase proenzyme SpeH
Jab_1c03060	hypothetical protein
Jab_1c03070	hypothetical protein
Jab_1c03080	hypothetical protein
Jab_1c03090	hypothetical protein
Jab_1c03100	spermidine synthase family protein
Jab_1c03110	hypothetical protein
Jab_1c03120	putative polyphosphate:nucleotide phosphotransferase PPK2 family protein
Jab_1c03130	succinate-semialdehyde dehydrogenase
Jab_1c03140	hypothetical protein
Jab_1c03150	glutathione peroxidase family protein
Jab_1c03160	hypothetical protein
Jab_1c03170	hypothetical protein
Jab_1c03180	rhodanese-like domain-containing protein
Jab_1c03190	transcriptional regulator, AraC family
Jab_1c03200	hypothetical protein
Jab_1c03210	GCN5-like N-acetyltransferase domain-containing protein
Jab_1c03220	aminodeoxychorismate synthase component I
Jab_1c03230	transcriptional regulator, TetR family
Jab_1c03240	HAD family hydrolase
Jab_1c03250	hypothetical protein
Jab_1c03260	tRNA-Thr-ACC
Jab_1c03270	acetylglutamate kinase ArgB
Jab_1c03280	RNA polymerase sigma factor, sigma -70 family
Jab_1c03290	hypothetical protein
Jab_1c03300	multi-sensor hybrid histidine kinase
Jab_1c03310	response regulator receiver modulated metal dependent phosphohydrolase
Jab_1c03320	putative esterase, PHB depolymerase family
Jab_1c03330	hypothetical protein
Jab_1c03340	hypothetical protein
Jab_1c03350	beta-lactamase domain-containing protein
Jab_1c03360	2-nitropropane dioxygenase NPD
Jab_1c03370	amidohydrolase family protein
Jab_1c03380	transcriptional regulator, AraC family
Jab_1c03390	putative phosphoribosyltransferase
Jab_1c03400	phenylacetate-coenzyme A ligase PaaK
Jab_1c03410	hypothetical protein
Jab_1c03420	ABC transporter ATP-binding protein
Jab_1c03430	putative ABC transporter periplasmic protein
Jab_1c03440	putative branched-chain amino acid ABC transporter, permease protein
Jab_1c03450	ABC transporter permease protein
Jab_1c03460	ABC transporter ATP-binding protein
Jab_1c03470	AMP-dependent synthetase and ligase
Jab_1c03480	transcriptional regulator Crp family
Jab_1c03490	peptidase M24 family protein
Jab_1c03500	hypothetical protein
Jab_1c03510	MgtC/SapB transporter
Jab_1c03520	hypothetical protein
Jab_1c03530	oxidoreductase domain-containing protein
Jab_1c03540	hypothetical protein
Jab_1c03550	hypothetical protein
Jab_1c03560	2OG-Fe(II) oxygenase domain-containing protein
Jab_1c03570	ompA-like domain-containing protein
Jab_1c03580	ABC transporter ATP-binding protein, ChvD family
Jab_1c03590	protein RarD
Jab_1c03600	potassium transport system protein Kup
Jab_1c03610	FKBP-type peptidylprolyl isomerase
Jab_1c03620	hypothetical protein
Jab_1c03630	hypothetical protein
Jab_1c03640	ABC-type antimicrobial peptide transport system ATPase component
Jab_1c03650	putative RND family efflux transporter, MFP subunit
Jab_1c03660	CheY-like domain conmtaining protein
Jab_1c03670	histidine kinase
Jab_1c03680	GCN5-like N-acetyltransferase domain-containing protein
Jab_1c03690	OsmC-like protein
Jab_1c03700	hypothetical protein
Jab_1c03710	cysteine peptidase C11 clostripain family
Jab_1c03720	hypothetical protein
Jab_1c03730	hypothetical protein
Jab_1c03740	hypothetical protein
Jab_1c03750	hypothetical protein
Jab_1c03760	putative arginase
Jab_1c03770	hypothetical protein
Jab_1c03780	methyltransferase
Jab_1c03790	TolB domain-containing protein
Jab_1c03800	diguanylate cyclase domain-containing protein
Jab_1c03810	sulfite reductase flavoprotein alpha-component CysJ
Jab_1c03820	acetylpolyamine aminohydrolase AphA
Jab_1c03830	glutamate-cysteine ligase GshA
Jab_1c03840	putative surface layer protein
Jab_1c03850	outer membrane adhesin like protein
Jab_1c03860	two component transcriptional regulator, AraC family
Jab_1c03870	hypothetical protein
Jab_1c03880	protein-(glutamine-N5) methyltransferase HemK, release factor-specific
Jab_1c03890	disulfide bond formation protein B
Jab_1c03900	peptide chain release factor 1
Jab_1c03910	glutamyl-tRNA reductase HemA
Jab_1c03920	two-component transcriptional regulator, winged helix family
Jab_1c03930	hypothetical protein
Jab_1c03940	cell division topological specificity factor MinE
Jab_1c03950	septum site-determining protein MinD
Jab_1c03960	septum site-determining protein MinC
Jab_1c03970	5-methyltetrahydropteroyltriglutamate-homocysteine S-methyltransferase MetE
Jab_1c03980	HTH-type transcriptional regulator MetR
Jab_1c03990	acetyl-CoA C-acetyltransferase PhbA
Jab_1c04000	acetoacetyl-CoA reductase PhbB
Jab_1c04010	prolyl aminopeptidase Pip
Jab_1c04020	hypothetical protein
Jab_1c04030	hypothetical protein
Jab_1c04040	hypothetical protein
Jab_1c04050	flavin oxidoreductase/NADH oxidase NADH
Jab_1c04060	sodium/hydrogen exchanger
Jab_1c04070	alkylhydroperoxidase-like protein, AhpD family
Jab_1c04080	transcriptional regulator GntR family
Jab_1c04090	GCN5-like N-acetyltransferase domain-containing protein
Jab_1c04100	FMN-dependent NADH-azoreductase AzoR
Jab_1c04110	3-oxoacyl-[acyl-carrier-protein] synthase 3
Jab_1c04120	C-terminal processing peptidase
Jab_1c04130	hypothetical protein
Jab_1c04140	TonB-dependent receptor
Jab_1c04150	peptidase M13 family protein
Jab_1c04160	peptidase M13 family protein
Jab_1c04170	peptidase M13 family protein
Jab_1c04180	hypothetical protein
Jab_1c04190	putative solute-binding periplasmic protein of ABC transport SsuA
Jab_1c04200	putative aliphatic sulfonates transport permease protein ssuC
Jab_1c04210	ABC transporter ATP-binding protein
Jab_1c04220	C4-dicarboxylate transport sensor protein DctB
Jab_1c04230	C4-dicarboxylate transport transcriptional regulatory protein DctD
Jab_1c04240	cytochrome c family protein
Jab_1c04250	tRNA-Arg-CGG
Jab_1c04260	hypothetical protein
Jab_1c04270	hypothetical protein
Jab_1c04280	replication initiation factor
Jab_1c04290	hypothetical protein
Jab_1c04300	type II secretory pathway, component PulD
Jab_1c04310	hypothetical protein
Jab_1c04320	hypothetical protein
Jab_1c04330	site-specific recombinase XerD
Jab_1c04340	glutaminase-asparaginase AnsB
Jab_1c04350	porin
Jab_1c04360	glyoxalase/bleomycin resistance protein/dioxygenase family protein
Jab_1c04370	transcriptional regulator MarR family
Jab_1c04380	hypothetical protein
Jab_1c04390	beta lactamase domain-containing protein
Jab_1c04400	hypothetical protein
Jab_1c04410	sulfur oxidation protein SoxB
Jab_1c04420	sulfur oxidation protein SoxX
Jab_1c04430	sulfur oxidation protein SoxA
Jab_1c04440	sulfur oxidation protein SoxZ
Jab_1c04450	sulfur oxidation protein SoxY
Jab_1c04460	cytochrome c class I
Jab_1c04470	putative nitrate reductase
Jab_1c04480	methyl-accepting chemotaxis protein
Jab_1c04490	hypothetical protein
Jab_1c04500	hypothetical protein
Jab_1c04510	apolipoprotein N-acyltransferase Lnt
Jab_1c04520	hypothetical protein
Jab_1c04530	N-hydroxyarylamine O-acetyltransferase NhoA
Jab_1c04540	RNA polymerase sigma -70 factor, ECF subfamily
Jab_1c04550	Fe(2+)-dicitrate sensor transmembrane component
Jab_1c04560	TonB-dependent siderophore receptor
Jab_1c04570	hypothetical protein
Jab_1c04580	hypothetical protein
Jab_1c04590	hypothetical protein
Jab_1c04600	RNA-3'-phosphate cyclase RtcA
Jab_1c04610	protein RtcB
Jab_1c04620	transcriptional regulatory protein RtcR
Jab_1c04630	aldehyde oxidases/xanthine dehydrogenase family protein
Jab_1c04640	glycoside hydrolase family 30
Jab_1c04650	glycoside hydrolase family 5
Jab_1c04660	TonB-dependent receptor
Jab_1c04670	multi-sensor hybrid histidine kinase
Jab_1c04680	MCP methyltransferase CheR-type
Jab_1c04690	chemotaxis protein-glutamate methylesterase CheB
Jab_1c04700	response regulator receiver sensor signal transduction histidine kinase
Jab_1c04710	hypothetical protein
Jab_1c04720	peptidase S10 serine carboxypeptidase
Jab_1c04730	basic membrane lipoprotein
Jab_1c04740	hypothetical protein
Jab_1c04750	transcriptional regulator GntR family
Jab_1c04760	ABC transporter ATP-binding protein
Jab_1c04770	ABC transporter permease protein
Jab_1c04780	ABC transporter permease protein
Jab_1c04790	aerotaxis receptor
Jab_1c04800	hypothetical protein
Jab_1c04810	ferredoxin domain-containing protein
Jab_1c04820	transcriptional regulator AraC family
Jab_1c04830	alkylhydroperoxidase AhpD family domain-containing protein
Jab_1c04840	hypothetical protein
Jab_1c04850	beta-grasp fold ferredoxin-type domain-containing protein
Jab_1c04860	WD40/YVTN repeat-like domain-containing protein
Jab_1c04870	transcriptional regulator TetR family
Jab_1c04880	putative Zn-dependent hydrolase of the beta-lactamase fold-like protein
Jab_1c04890	hypothetical protein
Jab_1c04900	TonB-dependent receptor
Jab_1c04910	transcriptional regulator LacI family
Jab_1c04920	glycoside hydrolase family 65 protein
Jab_1c04930	beta-phosphoglucomutase
Jab_1c04940	major facilitator superfamily MFS_1 transporter
Jab_1c04950	transcriptional regulator LacI family
Jab_1c04960	hypothetical protein
Jab_1c04970	putative endoribonuclease L-PSP family
Jab_1c04980	redox-sensitive transcriptional activator SoxR
Jab_1c04990	hypothetical protein
Jab_1c05000	methylmalonyl-CoA mutase
Jab_1c05010	indolepyruvate ferredoxin oxidoreductase
Jab_1c05020	alpha/beta hydrolase fold-containing protein
Jab_1c05030	xylose isomerase TIM barrel domain-containing protein
Jab_1c05040	transcriptional regulator TetR family
Jab_1c05050	transcriptional regulator LysR family
Jab_1c05060	metal-dependent phosphohydrolase
Jab_1c05070	diguanylate cyclase domain-containing protein
Jab_1c05080	Flp/Fap pilin component family protein
Jab_1c05090	type IV leader peptidase family
Jab_1c05100	hypothetical protein
Jab_1c05110	hypothetical protein
Jab_1c05120	Flp pilus assembly protein CpaB
Jab_1c05130	putative general secretion pathway protein D
Jab_1c05140	putative lipoprotein
Jab_1c05150	CbiA and response regulator receiver domain-containing protein
Jab_1c05160	type II secretion system protein E
Jab_1c05170	type II secretion system protein
Jab_1c05180	type II secretion system protein
Jab_1c05190	hypothetical protein
Jab_1c05200	hypothetical protein
Jab_1c05210	hypothetical protein
Jab_1c05220	transcriptional regulator LysR family
Jab_1c05230	chloride peroxidase
Jab_1c05240	hypothetical protein
Jab_1c05250	hypothetical protein
Jab_1c05260	putative extracellular solute-binding protein family 3
Jab_1c05270	dienelactone hydrolase family protein
Jab_1c05280	transcriptional regulator
Jab_1c05290	hypothetical protein
Jab_1c05300	peptidase S41 family protein
Jab_1c05310	tRNA-Thr-ACA
Jab_1c05320	stringent starvation protein B
Jab_1c05330	stringent starvation protein A
Jab_1c05340	cytochrome c1
Jab_1c05350	cytochrome b
Jab_1c05360	ubiquinol-cytochrome c reductase iron-sulfur subunit PetA
Jab_1c05370	large-conductance mechanosensitive channel protein MscL
Jab_1c05380	DegP-like periplasmic serine endoprotease
Jab_1c05390	hypothetical protein
Jab_1c05400	glycerol-3-phosphate dehydrogenase
Jab_1c05410	hypothetical protein
Jab_1c05420	protein-export protein SecB
Jab_1c05430	glutaredoxin 3
Jab_1c05440	rhodanese-like domain-containing protein
Jab_1c05450	phosphoglycerate mutase GpmA
Jab_1c05460	peptidase M23 family protein
Jab_1c05470	carboxy-terminal processing peptidase CtpA
Jab_1c05480	thiamine biosynthesis protein ThiF
Jab_1c05490	amidohydrolase family protein
Jab_1c05500	general secretion pathway protein G
Jab_1c05510	general secretion pathway protein H
Jab_1c05520	general secretion pathway protein I
Jab_1c05530	general secretion pathway protein J
Jab_1c05540	general secretion pathway protein K
Jab_1c05550	general secretion pathway protein L
Jab_1c05560	general secretion pathway protein M
Jab_1c05570	general secretion pathway protein N
Jab_1c05580	general secretion pathway protein D
Jab_1c05590	general secretion pathway protein E
Jab_1c05600	general secretion pathway protein F
Jab_1c05610	hypothetical protein
Jab_1c05620	patatin domain-containing protein
Jab_1c05630	transcriptional regulator XRE family
Jab_1c05640	OmpA-like domain-containing protein
Jab_1c05650	hypothetical protein
Jab_1c05660	ATP-dependent protease ATPase subunit HslU
Jab_1c05670	ATP-dependent protease subunit HslV
Jab_1c05680	hypothetical protein
Jab_1c05690	RNA polymerase-binding protein DksA
Jab_1c05700	cobalamin biosynthesis CobW-like protein
Jab_1c05710	site-specific tyrosine recombinase XerC
Jab_1c05720	hypothetical protein
Jab_1c05730	porin
Jab_1c05740	hypothetical protein
Jab_1c05750	diaminopimelate epimerase DapF
Jab_1c05760	lipid A biosynthesis acyltransferase
Jab_1c05770	methionine adenosyltransferase MetK
Jab_1c05780	hypothetical protein
Jab_1c05790	adenosylhomocysteinase AhcY
Jab_1c05800	hypothetical protein
Jab_1c05810	methylenetetrahydrofolate reductase
Jab_1c05820	5-formyltetrahydrofolate cyclo-ligase
Jab_1c05830	lytic transglycosylase
Jab_1c05840	glutathione S-transferase
Jab_1c05850	multifunctional CCA protein
Jab_1c05860	GCN5-like N-acetyltransferase domain-containing protein
Jab_1c05870	hypothetical protein
Jab_1c05880	hypothetical protein
Jab_1c05890	thioredoxin family protein
Jab_1c05900	putative lipoprotein
Jab_1c05910	hypothetical protein
Jab_1c05920	ApbE family lipoprotein
Jab_1c05930	thiol:disulfide interchange protein DsbD
Jab_1c05940	hypothetical protein
Jab_1c05950	transcriptional regulator AsnC family
Jab_1c05960	4-hydroxyphenylpyruvate dioxygenase Hpd
Jab_1c05970	putative indolepyruvate ferredoxin oxidoreductase
Jab_1c05980	hypothetical protein
Jab_1c05990	hypothetical protein
Jab_1c06000	hypothetical protein
Jab_1c06010	putative toxin secretion ABC transporter, ATP-binding protein
Jab_1c06020	putative secretion protein
Jab_1c06030	TonB-dependent receptor
Jab_1c06040	hypothetical protein
Jab_1c06050	transcriptional regulator AraC family
Jab_1c06060	putative major facilitator superfamily transporter
Jab_1c06070	transcriptional regulator LysR family
Jab_1c06080	peptidase S41 family protein
Jab_1c06090	peptidase M14 family protein
Jab_1c06100	hypothetical protein
Jab_1c06110	ABC transporter ATP-binding protein
Jab_1c06120	hypothetical protein
Jab_1c06130	two component transcriptional regulator LytTr family
Jab_1c06140	putative two-component sensor histidine kinase
Jab_1c06150	tRNA 2-thiocytidine biosynthesis protein TtcA
Jab_1c06160	dihydroneopterin aldolase FolB
Jab_1c06170	short-chain dehydrogenases/reductases family protein
Jab_1c06180	hypothetical protein
Jab_1c06190	heat shock protein DnaJ domain-containing protein
Jab_1c06200	methyl-accepting chemotaxis protein
Jab_1c06210	chemotaxis protein CheW
Jab_1c06220	putative two-component response regulator
Jab_1c06230	putative signal transduction protein
Jab_1c06240	diguanylate cyclase/phosphodiesterase with PAS/PAC and CHASE sensor
Jab_1c06250	tRNA-Tyr-TAC
Jab_1c06260	tRNA-Gly-GGA
Jab_1c06270	tRNA-Thr-ACC
Jab_1c06280	translation elongation factor Tu
Jab_1c06290	tRNA-Trp-TGG
Jab_1c06300	preprotein translocase SecE subunit SecE
Jab_1c06310	transcription antitermination protein NusG
Jab_1c06320	50S ribosomal protein L11
Jab_1c06330	50S ribosomal protein L1
Jab_1c06340	50S ribosomal protein L7/L12
Jab_1c06350	DNA-directed RNA polymerase subunit beta
Jab_1c06360	DNA-directed RNA polymerase subunit beta'
Jab_1c06370	putative transcriptional regulator
Jab_1c06380	signal transduction histidine kinase
Jab_1c06390	hypothetical protein
Jab_1c06400	hypothetical protein
Jab_1c06410	CBS domain containing membrane protein
Jab_1c06420	transcriptional regulator, AsnC family
Jab_1c06430	aminotransferase class V/cysteine desulfurase family protein
Jab_1c06440	glycosyltransferase 36
Jab_1c06450	hypothetical protein
Jab_1c06460	hypothetical protein
Jab_1c06470	hypothetical protein
Jab_1c06480	peptidase M1 family protein
Jab_1c06490	beta-lactamase domain-containing protein
Jab_1c06500	diguanylate cyclase domain-containing protein
Jab_1c06510	aspartate 1-decarboxylase PanD
Jab_1c06520	cyclic nucleotide-binding domain-containing protein
Jab_1c06530	methyl-accepting chemotaxis protein
Jab_1c06540	aquaporin Z
Jab_1c06550	signal transduction response regulator receiver domain
Jab_1c06560	methyl-accepting chemotaxis protein
Jab_1c06570	putative chemotaxis protein CheY
Jab_1c06580	putative STAS domain-containing protein
Jab_1c06590	chemotaxis protein CheA
Jab_1c06600	chemotaxis protein CheW
Jab_1c06610	chemotaxis protein methyltransferase CheR
Jab_1c06620	chemoreceptor glutamine deamidase CheD
Jab_1c06630	chemotaxis response regulator methylesterase CheB
Jab_1c06640	two-component response regulator
Jab_1c06650	methyl-accepting chemotaxis protein
Jab_1c06660	cheW protein
Jab_1c06670	methyl-accepting chemotaxis protein
Jab_1c06680	putative methyl-accepting chemotaxis protein
Jab_1c06690	putative S-adenosyl-L-methionine dependent methyltransferase
Jab_1c06700	putative peptidase U62, modulator of DNA gyrase, TldD/PmbA family
Jab_1c06710	TldD protein
Jab_1c06720	putative peptidase U62, modulator of DNA gyrase, TldD/PmbA family
Jab_1c06730	putative peptidase U62, modulator of DNA gyrase, TldD/PmbA family
Jab_1c06740	hypothetical protein
Jab_1c06750	MoxR family ATPase
Jab_1c06760	hypothetical protein
Jab_1c06770	hypothetical protein
Jab_1c06780	hypothetical protein
Jab_1c06790	hypothetical protein
Jab_1c06800	hypothetical protein
Jab_1c06810	betaine aldehyde dehydrogenase GbsA
Jab_1c06820	choline dehydrogenase BetA
Jab_1c06830	flavoprotein WrbA
Jab_1c06840	hypothetical protein
Jab_1c06850	putative catalase
Jab_1c06860	hypothetical protein
Jab_1c06870	transcriptional regulator, LysR family
Jab_1c06880	hypothetical protein
Jab_1c06890	NmrA-like family protein
Jab_1c06900	transcriptional regulator, LysR family
Jab_1c06910	FMN-binding split barrel domain-containing protein
Jab_1c06920	hypothetical protein
Jab_1c06930	hypothetical protein
Jab_1c06940	transcriptional regulator GntR family
Jab_1c06950	TonB-dependent receptor
Jab_1c06960	spermidine synthase SpeE
Jab_1c06970	hypothetical protein
Jab_1c06980	hypothetical protein
Jab_1c06990	putative two-component system sensor histidine kinase
Jab_1c07000	sigma-54 dependent DNA-binding response regulator
Jab_1c07010	putative ABC transporter permease protein
Jab_1c07020	putative ABC transporter permease protein
Jab_1c07030	ABC transporter ATP-binding protein
Jab_1c07040	RND family efflux transporter MFP subunit
Jab_1c07050	DNA mismatch repair protein MutS domain-containing protein
Jab_1c07060	hypothetical protein
Jab_1c07070	putative transcriptional regulator
Jab_1c07080	hypothetical protein
Jab_1c07090	hypothetical protein
Jab_1c07100	putative sugar nucleotide epimerase YfcH family protein
Jab_1c07110	putative NAD dependent epimerase/dehydratase family protein
Jab_1c07120	integral membrane protein-like protein
Jab_1c07130	sulfatase domain-containing protein
Jab_1c07140	30S ribosomal protein S12
Jab_1c07150	30S ribosomal protein S7
Jab_1c07160	elongation factor G
Jab_1c07170	elongation factor Tu
Jab_1c07180	30S ribosomal protein S10
Jab_1c07190	TonB-dependent receptor
Jab_1c07200	hypothetical protein
Jab_1c07210	hypothetical protein
Jab_1c07220	hypothetical protein
Jab_1c07230	hypothetical protein
Jab_1c07240	50S ribosomal protein L3
Jab_1c07250	50S ribosomal protein L4
Jab_1c07260	50S ribosomal protein L23
Jab_1c07270	50S ribosomal protein L2
Jab_1c07280	30S ribosomal protein S19
Jab_1c07290	50S ribosomal protein L22
Jab_1c07300	30S ribosomal protein S3
Jab_1c07310	50S ribosomal protein L16
Jab_1c07320	50S ribosomal protein L29
Jab_1c07330	30S ribosomal protein S17
Jab_1c07340	50S ribosomal protein L14
Jab_1c07350	50S ribosomal protein L24
Jab_1c07360	50S ribosomal protein L5
Jab_1c07370	30S ribosomal protein S14
Jab_1c07380	30S ribosomal protein S8
Jab_1c07390	50S ribosomal protein L6
Jab_1c07400	50S ribosomal protein L18
Jab_1c07410	30S ribosomal protein S5
Jab_1c07420	50S ribosomal protein L30
Jab_1c07430	50S ribosomal protein L15
Jab_1c07440	preprotein translocase subunit SecY
Jab_1c07450	translation initiation factor IF-1
Jab_1c07460	30S ribosomal protein S13
Jab_1c07470	30S ribosomal protein S11
Jab_1c07480	30S ribosomal protein S4
Jab_1c07490	DNA-directed RNA polymerase subunit alpha
Jab_1c07500	50S ribosomal protein L17
Jab_1c07510	peptidase M28 family
Jab_1c07520	thiol:disulfide interchange protein DsbD
Jab_1c07530	hypothetical protein
Jab_1c07540	two component transcriptional regulator, winged helix family
Jab_1c07550	signal transduction histidine kinase
Jab_1c07560	multidrug resistance protein MdtA
Jab_1c07570	multidrug resistance protein MdtC
Jab_1c07580	hypothetical protein
Jab_1c07590	hypothetical protein
Jab_1c07600	ABC transporter ATP-binding protein
Jab_1c07610	hypothetical protein
Jab_1c07620	ABC transporter ATP-binding protein
Jab_1c07630	hypothetical protein
Jab_1c07640	putative HlyD family secretion protein
Jab_1c07650	putative ABC transporter permease protein
Jab_1c07660	delta-aminolevulinic acid dehydratase
Jab_1c07670	ribosome biogenesis GTP-binding protein YsxC
Jab_1c07680	putative cytochrome c4
Jab_1c07690	cytochrome C-type biogenesis transmembrane protein
Jab_1c07700	cytochrome c-type biogenesis protein CcsA family
Jab_1c07710	sulfoxide reductase catalytic subunit YedY
Jab_1c07720	sulfoxide reductase heme-binding subunit YedZ
Jab_1c07730	hypothetical protein
Jab_1c07740	diaminopimelate decarboxylase LysA
Jab_1c07750	protein CyaY
Jab_1c07760	acyltransferase 3
Jab_1c07770	penicillin-binding protein 1A
Jab_1c07780	type IV pilus assembly protein PilM
Jab_1c07790	type IV pilus assembly protein PilN
Jab_1c07800	type IV pilus assembly protein PilO
Jab_1c07810	type IV pilus assembly protein PilP
Jab_1c07820	type IV pilus assembly protein PilQ
Jab_1c07830	Ig-like group 1 domain-containing protein
Jab_1c07840	bifunctional shikimate kinase/3-dehydroquinate synthase
Jab_1c07850	deoxyguanosinetriphosphate triphosphohydrolase-like protein
Jab_1c07860	hypothetical protein
Jab_1c07870	A/G-specific adenine glycosylase MutY
Jab_1c07880	GTPase domain-containing protein
Jab_1c07890	formamidopyrimidine-DNA glycosylase MutM
Jab_1c07900	TPR domain-containing protein
Jab_1c07910	outer-membrane lipoprotein LolB
Jab_1c07920	4-(cytidine 5'-diphospho)-2-C-methyl-D-erythritol kinase IspE
Jab_1c07930	tRNA-Gln-CAA
Jab_1c07940	ribose-phosphate pyrophosphokinase Prs
Jab_1c07950	50S ribosomal protein L25
Jab_1c07960	peptidyl-tRNA hydrolase
Jab_1c07970	amidohydrolase family protein
Jab_1c07980	hypothetical protein
Jab_1c07990	putative membrane protein
Jab_1c08000	hypothetical protein
Jab_1c08010	proline/betaine transporter
Jab_1c08020	acyltransferase 3
Jab_1c08030	hypothetical protein
Jab_1c08040	FGE (formylglycine-generating enzyme)/sulphatase domain-containing protein
Jab_1c08050	two component response regulator, LytTr family
Jab_1c08060	putative signal transduction histidine kinase
Jab_1c08070	hypothetical protein
Jab_1c08080	PIN domain containig nucleic acid binding protein
Jab_1c08090	GTP-dependent nucleic acid-binding protein EngD
Jab_1c08100	hypothetical protein
Jab_1c08110	peptidase M28 family protein
Jab_1c08120	hypothetical protein
Jab_1c08130	transcriptional regulator Crp/Fnr family
Jab_1c08140	PAS/PAC sensor hybrid histidine kinase
Jab_1c08150	two-component response regulator protein
Jab_1c08160	extracellular solute-binding protein family 3 domain-containing protein
Jab_1c08170	hypothetical protein
Jab_1c08180	MOSC domain-containing protein
Jab_1c08190	diguanylate cyclase domain-containing protein
Jab_1c08200	glutathione-regulated potassium-efflux system protein KefB
Jab_1c08210	sugar isomerase KpsF/GutQ family protein
Jab_1c08220	3-deoxy-D-manno-octulosonate 8-phosphate phosphatase, YrbI family
Jab_1c08230	putative lipopolysaccharide assembly protein, LptC-like family
Jab_1c08240	lipopolysaccharide transport periplasmic protein LptA
Jab_1c08250	putative lipopolysaccharide transport periplasmic protein LptB
Jab_1c08260	RNA polymerase sigma-54 factor RpoN
Jab_1c08270	ribosomal subunit interface protein
Jab_1c08280	alginate lyase domain-containing protein
Jab_1c08290	enoyl-CoA hydratase/isomerase family protein
Jab_1c08300	P-loop-containing ATPase family protein
Jab_1c08310	TonB-dependent receptor
Jab_1c08320	hypothetical protein
Jab_1c08330	hypothetical protein
Jab_1c08340	putative PepSY-like TM helix domain-containing protein
Jab_1c08350	Hpr kinase/phosphorylase
Jab_1c08360	putative PTS IIA-like nitrogen-regulatory protein PtsN
Jab_1c08370	NADPH-dependent 7-cyano-7-deazaguanine reductase QueF
Jab_1c08380	threonine dehydratase biosynthetic
Jab_1c08390	hypothetical protein
Jab_1c08400	FAD linked oxidase domain-containing protein
Jab_1c08410	HIT domain-containing protein
Jab_1c08420	hypothetical protein
Jab_1c08430	hypothetical protein
Jab_1c08440	hypothetical protein
Jab_1c08450	Predicted dienelactone hydrolase
Jab_1c08460	ubiquinone/menaquinone biosynthesis methyltransferase ubiE
Jab_1c08470	Tim44-like domain-containing protein
Jab_1c08480	sterol-binding domain-containing protein
Jab_1c08490	ubiquinone biosynthesis protein UbiB
Jab_1c08500	thiopurine S-methyltransferase family protein
Jab_1c08510	hypothetical protein
Jab_1c08520	putative regulatory protein FmdB family
Jab_1c08530	hypothetical protein
Jab_1c08540	aspartate-tRNA ligase AspS
Jab_1c08550	putative dATP pyrophosphohydrolase
Jab_1c08560	endonuclease/exonuclease/phosphatase family protein
Jab_1c08570	putative phospholipase D/transphosphatidylase
Jab_1c08580	RNA-binding S4 domain-containing protein
Jab_1c08590	transcriptional regulator TetR family
Jab_1c08600	acyl-CoA dehydrogenase domain-containing protein
Jab_1c08610	3-hydroxyacyl-CoA dehydrogenase family protein
Jab_1c08620	hypothetical protein
Jab_1c08630	acetyl-CoA acetyltransferase
Jab_1c08640	enoyl-CoA hydratase
Jab_1c08650	hypothetical protein
Jab_1c08660	hypothetical protein
Jab_1c08670	hypothetical protein
Jab_1c08680	signal transduction histidine kinase
Jab_1c08690	two component transcriptional regulator, LuxR family
Jab_1c08700	putative MltA-interacting MipA family protein
Jab_1c08710	extracellular solute-binding protein, family 3
Jab_1c08720	two-component hybrid sensor and regulator
Jab_1c08730	peptidase M48 family protein
Jab_1c08740	nicotinamide mononucleotide transporter PnuC
Jab_1c08750	TonB-dependent receptor
Jab_1c08760	methyl-accepting chemotaxis sensory transducer
Jab_1c08770	two component transcriptional regulator, AraC family
Jab_1c08780	spore coat U domain-containing protein
Jab_1c08790	spore coat U domain-containing protein
Jab_1c08800	P pilus assembly protein chaperone PapD-like protein
Jab_1c08810	fimbrial biogenesis outer membrane usher protein
Jab_1c08820	spore coat U domain-containing protein
Jab_1c08830	hypothetical protein
Jab_1c08840	transcriptional regulator, HxlR family
Jab_1c08850	hypothetical protein
Jab_1c08860	RNA polymerase sigma-70 factor, ECF subfamily
Jab_1c08870	putative lipoprotein
Jab_1c08880	TPR-like/GAF/GGDEF domain-containing protein
Jab_1c08890	OsmC-like family protein
Jab_1c08900	3-methyladenine DNA glycosylase
Jab_1c08910	tRNA 5-methylaminomethyl-2-thiouridine biosynthesis bifunctional protein MnmC
Jab_1c08920	signal transduction histidine kinase
Jab_1c08930	response regulator receiver/TPR domain-containing protein
Jab_1c08940	hypothetical protein
Jab_1c08950	hypothetical protein
Jab_1c08960	hypothetical protein
Jab_1c08970	hypothetical protein
Jab_1c08980	hypothetical protein
Jab_1c08990	hypothetical protein
Jab_1c09000	SMC domain-containing protein
Jab_1c09010	hypothetical protein
Jab_1c09020	transcriptional regulator, XRE family
Jab_1c09030	hypothetical protein
Jab_1c09040	hypothetical protein
Jab_1c09050	hypothetical protein
Jab_1c09060	peptidase S9 prolyl oligopeptidase catalytic domain-containing protein
Jab_1c09070	hypothetical protein
Jab_1c09080	hypothetical protein
Jab_1c09090	hypothetical protein
Jab_1c09100	surface antigen
Jab_1c09110	7-cyano-7-deazaguanine synthase QueC
Jab_1c09120	diguanylate cyclase with PAS/PAC sensor
Jab_1c09130	hypothetical protein
Jab_1c09140	hypothetical protein
Jab_1c09150	hypothetical protein
Jab_1c09160	hypothetical protein
Jab_1c09170	hypothetical protein
Jab_1c09180	two-component histidine kinase
Jab_1c09190	hypothetical protein
Jab_1c09200	putative TonB-dependent receptor
Jab_1c09210	response regulator receiver modulated metal dependent phosphohydrolase
Jab_1c09220	hypothetical protein
Jab_1c09230	DUF3016 domain-containing protein
Jab_1c09240	thioesterase/thiol ester dehydrase-isomerase superfamily protein
Jab_1c09250	hypothetical protein
Jab_1c09260	carboxymethylenebutenolidase ClcD
Jab_1c09270	putative peptidase M28 family protein
Jab_1c09280	11-beta-hydroxysteroid dehydrogenase
Jab_1c09290	hypothetical protein
Jab_1c09300	hypothetical protein
Jab_1c09310	hypothetical protein
Jab_1c09320	ATP-dependent RNA helicase
Jab_1c09330	hypothetical protein
Jab_1c09340	hypothetical protein
Jab_1c09350	hypothetical protein
Jab_1c09360	hypothetical protein
Jab_1c09370	hypothetical protein
Jab_1c09380	alpha/beta-hydrolases fold-containing protein
Jab_1c09390	methyl-accepting chemotaxis sensory transducer
Jab_1c09400	diguanylate cyclase/phosphodiesterase with PAS/PAC sensor
Jab_1c09410	hypothetical protein
Jab_1c09420	citrate-proton symporter
Jab_1c09430	hypothetical protein
Jab_1c09440	pullulanase PulA
Jab_1c09450	hypothetical protein
Jab_1c09460	tryptophan halogenase
Jab_1c09470	Pass1-like protein
Jab_1c09480	SapC-like protein
Jab_1c09490	tryptophan halogenase
Jab_1c09500	TonB-dependent receptor
Jab_1c09510	hypothetical protein
Jab_1c09520	HTH-type transcriptional regulator GalS
Jab_1c09530	putative ferric enterobactin receptor
Jab_1c09540	DUF2058 domain-containing protein
Jab_1c09550	alcohol dehydrogenase YqhD
Jab_1c09560	transcriptional regulator TetR family
Jab_1c09570	beta-lactamase-like protein
Jab_1c09580	hypothetical protein
Jab_1c09590	hypothetical protein
Jab_1c09600	histidine kinase internal region domain-containing protein
Jab_1c09610	two component transcriptional regulator LytTR family
Jab_1c09620	epoxide hydrolase-like protein
Jab_1c09630	hypothetical protein
Jab_1c09640	beta-lactamase
Jab_1c09650	GGDEF domain-containing protein
Jab_1c09660	diguanylate cyclase
Jab_1c09670	putative metal-dependent hydrolase
Jab_1c09680	sulphatase-modifying factor 1
Jab_1c09690	putative transcriptional regulator AraC family
Jab_1c09700	tRNA-Phe-TTC
Jab_1c09710	putative peptidase M20
Jab_1c09720	alpha-amylase
Jab_1c09730	dipeptidylpeptidase 4 family protein
Jab_1c09740	major facilitator family transporter
Jab_1c09750	hypothetical protein
Jab_1c09760	putative short chain dehydrogenase
Jab_1c09770	transcriptional regulator TetR family
Jab_1c09780	hypothetical protein
Jab_1c09790	prolyl oligopeptidase family protein
Jab_1c09800	aminopeptidase N
Jab_1c09810	hypothetical protein
Jab_1c09820	hypothetical protein
Jab_1c09830	transporter protein with divalent ion symporter domain
Jab_1c09840	putative peptidase
Jab_1c09850	DUF2167 domain-containing protein
Jab_1c09860	peptidase M28
Jab_1c09870	zinc protease-like peptidase
Jab_1c09880	hypothetical protein
Jab_1c09890	putative HAMP domain-containing sensor protein
Jab_1c09900	hypothetical protein
Jab_1c09910	hypothetical protein
Jab_1c09920	peptidase family U32
Jab_1c09930	succinyl-CoA synthase-like protein
Jab_1c09940	putative sensor histidine kinase
Jab_1c09950	transcriptional regulator AraC family
Jab_1c09960	hypothetical protein
Jab_1c09970	hypothetical protein
Jab_1c09980	transcriptional regulator TetR family
Jab_1c09990	tetracycline resistance protein class A
Jab_1c10000	putative amidohydrolase
Jab_1c10010	putative phage-like protein
Jab_1c10020	hypothetical protein
Jab_1c10030	tRNA-Phe-TTC
Jab_1c10040	sensor histidin kinase
Jab_1c10060	swarming motility regulation protein RssB
Jab_1c10070	putative serine/threonine protein kinase
Jab_1c10080	2-octaprenyl-3-methyl-6-methoxy-1,4-benzoquinol hydroxylase UbiF
Jab_1c10090	putative thiol:disulfide interchange protein
Jab_1c10100	isoquinoline 1-oxidoreductase alpha subunit IorA
Jab_1c10110	isoquinoline 1-oxidoreductase beta subunit IorB
Jab_1c10120	MobA-like NTP transferase domain-containing protein
Jab_1c10130	peptidase M61
Jab_1c10140	putative diguanylate cyclase
Jab_1c10150	indole-3-glycerol phosphate synthase TrpC
Jab_1c10160	lysine exporter protein
Jab_1c10170	anthranilate phosphoribosyltransferase TrpD
Jab_1c10180	anthranilate synthase component II
Jab_1c10190	anthranilate synthase component I
Jab_1c10200	phosphoglycolate phosphatase
Jab_1c10210	ribulose-phosphate 3-epimerase Rpe
Jab_1c10220	protein ApaG
Jab_1c10230	putative membrane-bound transglycosylase
Jab_1c10240	universal stress protein UspA
Jab_1c10250	major facilitator superfamily protein
Jab_1c10260	putative enoyl-coA hydratase
Jab_1c10270	16s_rRNA
Jab_1c10280	tRNA-Ile-ATC
Jab_1c10290	tRNA-Ala-GCA
Jab_1c10300	23s_rRNA
Jab_1c10310	5s_rRNA
Jab_1c10320	putative glucose-methanol-choline oxidoreductase
Jab_1c10330	putative sensor histidine kinase
Jab_1c10340	putative two component transcriptional regulator winged helix family
Jab_1c10350	putative band 7 protein
Jab_1c10360	hypothetical protein
Jab_1c10370	putative TonB-dependent receptor
Jab_1c10380	acetaldehyde dehydrogenase 2
Jab_1c10390	hypothetical protein
Jab_1c10400	acetoin catabolism regulatory protein AcoR
Jab_1c10410	16s_rRNA
Jab_1c10420	tRNA-Ile-ATC
Jab_1c10430	tRNA-Ala-GCA
Jab_1c10440	23s_rRNA
Jab_1c10450	5s_rRNA
Jab_1c10460	hypothetical protein
Jab_1c10470	hypothetical protein
Jab_1c10480	hypothetical protein
Jab_1c10490	drug resistance transporter EmrB/QacA subfamily
Jab_1c10500	phospholipase D
Jab_1c10510	cob(II)yrinic acid a,c-diamide reductase BluB
Jab_1c10520	cobyric acid synthase CobQ
Jab_1c10530	vitamin B12-binding protein BtuF
Jab_1c10540	threonine-phosphate decarboxylase CobC
Jab_1c10550	cobalamin biosynthesis protein CobD
Jab_1c10560	bifunctional adenosylcobalamin biosynthesis protein CobP
Jab_1c10570	cobyrinic acid a,c-diamide synthase CobB
Jab_1c10580	cob(I)yrinic acid a,c-diamide adenosyltransferase CobO
Jab_1c10590	iron(3+)-hydroxamate import ATP-binding protein FhuC
Jab_1c10600	vitamin B12 import system permease protein BtuC
Jab_1c10610	vitamin B12 transporter BtuB
Jab_1c10620	phosphoglycerate mutase family protein
Jab_1c10630	cobalamin synthase CobS
Jab_1c10640	nicotinate-nucleotide--dimethylbenzimidazole phosphoribosyltransferase CobT
Jab_1c10650	16s_rRNA
Jab_1c10660	tRNA-Ile-ATC
Jab_1c10670	tRNA-Ala-GCA
Jab_1c10680	23s_rRNA
Jab_1c10690	5s_rRNA
Jab_1c10700	putative membrane protein
Jab_1c10720	sensor histidin kinase
Jab_1c10730	hypothetical protein
Jab_1c10740	hypothetical protein
Jab_1c10750	peptidase M1 alanine aminopeptidase
Jab_1c10760	hypothetical protein
Jab_1c10770	competence protein ComM
Jab_1c10780	hypothetical protein
Jab_1c10790	hypothetical protein
Jab_1c10800	nitrogen regulatory protein P-II
Jab_1c10810	ammonia channel
Jab_1c10820	glutamate-cysteine ligase GshA
Jab_1c10830	glutathione synthase GshB
Jab_1c10840	putative phosphotransferase, fructose subfamily IIA component protein
Jab_1c10850	phosphocarrier protein Hpr
Jab_1c10860	phosphoenolpyruvate-protein phosphotransferase PhbI
Jab_1c10870	homoserine O-acetyltransferase MetX
Jab_1c10880	methionine biosynthesis protein MetW
Jab_1c10890	AmpG-like major facilitator transporter
Jab_1c10900	peptidase M48
Jab_1c10910	pseudouridine synthase
Jab_1c10920	hypothetical protein
Jab_1c10930	exodeoxyribonuclease ExoA
Jab_1c10940	orotate phosphoribosyltransferase PyrE
Jab_1c10950	hypothetical protein
Jab_1c10960	alpha/beta-hydrolases fold-containing protein
Jab_1c10970	peptidase M56
Jab_1c10980	putative beta-lactamase repressor protein
Jab_1c10990	sensor protein RstB
Jab_1c11000	transcriptional regulatory protein RstA
Jab_1c11010	putative outer membrane protein
Jab_1c11020	hypothetical protein
Jab_1c11030	hypothetical protein
Jab_1c11040	hypothetical protein
Jab_1c11050	hypothetical protein
Jab_1c11060	hypothetical protein
Jab_1c11070	di-heme cytochrome c peroxidase
Jab_1c11080	hypothetical protein
Jab_1c11090	SurE-like phosphatase
Jab_1c11100	hypothetical protein
Jab_1c11110	putative two-component system sensor histidine kinase
Jab_1c11120	acetyltransferase family
Jab_1c11130	hypothetical protein
Jab_1c11140	acyl-CoA N-acyltransferase
Jab_1c11150	aspartyl/glutamyl-tRNA(asn/Gln) amidotransferase subunit B
Jab_1c11160	aspartyl/glutamyl-tRNA(asn/Gln) amidotransferase subunit A
Jab_1c11170	aspartyl/glutamyl-tRNA(asn/Gln) amidotransferase subunit C
Jab_1c11180	rod shape-determining protein MreB
Jab_1c11190	rod shape-determining protein MreC
Jab_1c11200	rod shape-determining protein MreD
Jab_1c11210	penicillin-binding protein 2
Jab_1c11220	rod shape-determining protein MrdB
Jab_1c11230	rod shape-determining protein MrdB
Jab_1c11240	penicillin-binding protein 2
Jab_1c11250	RlpA-like lipoprotein
Jab_1c11260	hypothetical protein
Jab_1c11270	transcriptional regulator LysR family
Jab_1c11280	short-chain dehydrogenase/reductase SDR
Jab_1c11290	hypothetical protein
Jab_1c11300	type III pantothenate kinase CoaX
Jab_1c11310	biotin-[acetyl-CoA-carboxylase] ligase BirA
Jab_1c11320	short-chain dehydrogenase/reductase SDR
Jab_1c11330	thiol:disulfide interchange protein DsbA
Jab_1c11340	putative cell division protein
Jab_1c11350	arginine-tRNA ligase ArgS
Jab_1c11360	ribosomal RNA small subunit methyltransferase B
Jab_1c11370	hypothetical protein
Jab_1c11380	nitrogen regulation protein NtrY
Jab_1c11390	two-components system response regulator
Jab_1c11400	hypothetical protein
Jab_1c11410	hypothetical protein
Jab_1c11420	putative glutamine amidotransferase class II
Jab_1c11430	putative diguanylate phosphodiesterase
Jab_1c11440	hypothetical protein
Jab_1c11450	ABC transporter ATP-binding protein
Jab_1c11460	ABC-2 type transporter
Jab_1c11470	hypothetical protein
Jab_1c11480	hypothetical protein
Jab_1c11490	hypothetical protein
Jab_1c11500	hypothetical protein
Jab_1c11510	methionine synthase MetH
Jab_1c11520	glycosyltransferase
Jab_1c11530	transcriptional regulator TetR family
Jab_1c11540	hypothetical protein
Jab_1c11550	hypothetical protein
Jab_1c11560	hypothetical protein
Jab_1c11570	nitroreductase
Jab_1c11580	transcriptional regulator MerR family
Jab_1c11590	DsbA-like thioredoxin domain-containing protein
Jab_1c11600	hypothetical protein
Jab_1c11610	transcriptional regulator LysR family
Jab_1c11620	methionyl-tRNA formyltransferase Fmt
Jab_1c11630	peptide deformylase 1
Jab_1c11640	hypothetical protein
Jab_1c11650	protein smf
Jab_1c11660	smg-like protein
Jab_1c11670	DNA topoisomerase 3
Jab_1c11680	hypothetical protein
Jab_1c11690	hypothetical protein
Jab_1c11700	putative transcriptional regulator ArsR family
Jab_1c11710	putative fatty-acid desaturase
Jab_1c11720	hypothetical protein
Jab_1c11730	hypothetical protein
Jab_1c11740	putative NADP-dependent oxidoreductase
Jab_1c11750	putative transcriptional regulator LysR family
Jab_1c11760	hypothetical protein
Jab_1c11770	methyl-accepting chemotaxis protein I
Jab_1c11780	putative membrane protein
Jab_1c11790	ABC transporter ATP-binding protein
Jab_1c11800	ABC-2 family transporter
Jab_1c11810	ATP-binding transport protein NatA
Jab_1c11820	hypothetical protein
Jab_1c11830	2-nonaprenyl-3-methyl-6-methoxy-1,4-benzoquinol hydroxylase Coq
Jab_1c11840	OsmC-like protein
Jab_1c11850	hypothetical protein
Jab_1c11860	50S ribosomal protein L13
Jab_1c11870	30S ribosomal protein S9
Jab_1c11880	N-acetyl-gamma-glutamyl-phosphate reductase ArgC
Jab_1c11890	hypothetical protein
Jab_1c11900	putative iron-sulfur cluster insertion protein
Jab_1c11910	anhydro-N-acetylmuramic acid kinase AnmK
Jab_1c11920	putative peptidase M23
Jab_1c11930	tyrosine-tRNA ligase TyrS
Jab_1c11940	D-tyrosyl-tRNA(tyr) deacylase Dtd
Jab_1c11950	putative phospholipid-binding protein
Jab_1c11960	putative phosphoglycerate mutase
Jab_1c11970	tRNA-dihydrouridine synthase B
Jab_1c11980	putative fis-like DNA-binding protein
Jab_1c11990	bifunctional purine biosynthesis protein PurH
Jab_1c12000	crossover junction endodeoxyribonuclease RuvC
Jab_1c12010	holliday junction ATP-dependent DNA helicase RuvA
Jab_1c12020	hypothetical protein
Jab_1c12030	holliday junction ATP-dependent DNA helicase RuvB
Jab_1c12040	UPF0178 protein
Jab_1c12050	transcriptional regulator LysR family
Jab_1c12060	short-chain dehydrogenase/reductase SDR
Jab_1c12070	hypothetical protein
Jab_1c12080	OmpA-like outer membrane protein
Jab_1c12090	hypothetical protein
Jab_1c12100	hypothetical protein
Jab_1c12110	hypothetical protein
Jab_1c12120	YheO-like domain-containing protein
Jab_1c12130	ornithine cyclodeaminase
Jab_1c12140	serine racemase SRR
Jab_1c12150	phytoene dehydrogenase
Jab_1c12160	transcriptional regulator AsnC family
Jab_1c12170	valine-tRNA ligase ValS
Jab_1c12180	bacterial leucyl aminopeptidase
Jab_1c12190	putative enoyl-CoA hydratase/isomerase
Jab_1c12200	hypothetical protein
Jab_1c12210	GGDEF domain-containing protein
Jab_1c12220	phosphomethylpyrimidine synthase ThiC
Jab_1c12230	thiamine biosynthesis protein ThiS
Jab_1c12240	thiazole synthase ThiG
Jab_1c12250	phosphomethylpyrimidine kinase
Jab_1c12260	thiamine-phosphate pyrophosphorylase ThiE
Jab_1c12270	putative response regulator receiver protein
Jab_1c12280	hypothetical protein
Jab_1c12290	S-(hydroxymethyl)glutathione dehydrogenase FlhA
Jab_1c12300	hypothetical protein
Jab_1c12310	putative peptidase M56
Jab_1c12320	DNA helicase II
Jab_1c12330	putative acetyltransferase
Jab_1c12340	hypothetical protein
Jab_1c12350	homoserine kinase ThrB
Jab_1c12360	hypothetical protein
Jab_1c12370	DNA polymerase I
Jab_1c12380	putative carboxymethylenebutenolidase
Jab_1c12390	putative zink/iron permease
Jab_1c12400	hypothetical protein
Jab_1c12410	putative 3-mercaptopyruvate sulfurtransferase
Jab_1c12420	putative permease of the drug/metabolite transporter superfamily
Jab_1c12430	putative choline monooxygenase with rieske [2Fe-2S] domain
Jab_1c12440	exodeoxyribonuclease 7 small subunit XseB
Jab_1c12450	farnesyl diphosphate synthase IspA
Jab_1c12460	1-deoxy-D-xylulose-5-phosphate synthase Dxs
Jab_1c12470	putative peptidase M48
Jab_1c12480	cob(I)yrinic acid a,c-diamide adenosyltransferase YvqK
Jab_1c12490	hypothetical protein
Jab_1c12500	glycolate oxidase subunit GlcD
Jab_1c12510	glycolate oxidase subunit GlcE
Jab_1c12520	glycolate oxidase iron-sulfur subunit GlcF
Jab_1c12530	diguanylate cyclase/phosphodiesterase with PAS/PAC sensor
Jab_1c12540	glutathione peroxidase
Jab_1c12550	twitching mobility protein PilT
Jab_1c12560	twitching mobility protein PilT
Jab_1c12570	pyridoxal phosphate enzyme YggS family
Jab_1c12580	pyrroline-5-carboxylate reductase ProC
Jab_1c12590	hypothetical protein
Jab_1c12600	hypothetical protein
Jab_1c12610	parallel beta-helix repeat-containing protein
Jab_1c12620	hypothetical protein
Jab_1c12630	hypothetical protein
Jab_1c12640	hypothetical protein
Jab_1c12650	4-hydroxybenzoate octaprenyltransferase UbiA
Jab_1c12660	hydrogen peroxide-inducible genes activator
Jab_1c12670	twitching mobility protein PilT
Jab_1c12680	bifunctional protein HldE, D-beta-D-heptose 7-phosphate kinase/D-beta-D-heptose 1-phosphate adenosyltransferase HldE
Jab_1c12690	hypothetical protein
Jab_1c12700	hypothetical protein
Jab_1c12710	alternative cytochrome c oxidase subunit 2
Jab_1c12720	alternative cytochrome c oxidase subunit 1
Jab_1c12730	cytochrome c oxidase subunit 3
Jab_1c12740	cytochrome c oxidase subunit 3
Jab_1c12750	putative cytochrome oxidase subunit 4
Jab_1c12760	transcriptional regulator AraC family
Jab_1c12770	putative transmembrane protein
Jab_1c12780	hypothetical protein
Jab_1c12790	putative alpha/beta superfamily hydrolase protein
Jab_1c12800	hypothetical protein
Jab_1c12810	tRNA (cytosine34-2'-O-)-methyltransferase TrmL
Jab_1c12820	putative amidophosphoribosyltransferase
Jab_1c12830	putative methyltransferase type 11
Jab_1c12840	cytochrome c oxidase subunit 2
Jab_1c12850	cytochrome c oxidase subunit 1
Jab_1c12860	hypothetical protein
Jab_1c12870	cytochrome c oxidase assembly protein CtaG
Jab_1c12880	hypothetical protein
Jab_1c12890	cytochrome c oxidase subunit 3
Jab_1c12900	hypothetical protein DUF2909
Jab_1c12910	hypothetical protein
Jab_1c12920	hypothetical protein
Jab_1c12930	cytochrome oxidase assembly protein
Jab_1c12940	protoheme IX farnesyltransferase CtaB
Jab_1c12950	copper chaperone SCO1/SenC domain-containing protein
Jab_1c12960	UPF0118 inner membrane protein YdiK
Jab_1c12970	hypothetical protein
Jab_1c12980	UPF0053 protein Y
Jab_1c12990	transcriptional activator protein NhaR
Jab_1c13000	hypothetical protein
Jab_1c13010	tellurium resistance protein TerE
Jab_1c13020	hypothetical protein
Jab_1c13030	tellurium resistance protein TerZ
Jab_1c13040	putative signal transduction protein
Jab_1c13050	transcriptional regulator GntR family
Jab_1c13060	5-dehydro-4-deoxyglucarate dehydratase
Jab_1c13070	NADP-dependent fatty aldehyde dehydrogenase AldH
Jab_1c13080	SMP-30/gluconolaconase/LRE-like region-containing protein
Jab_1c13090	hypothetical protein
Jab_1c13100	hypothetical protein
Jab_1c13110	hypothetical protein
Jab_1c13120	hypothetical protein
Jab_1c13130	pectin lyase fold-containing protein
Jab_1c13140	pectin lyase fold-containing protein
Jab_1c13150	esterase SGNH hydrolase-type subgroup
Jab_1c13160	pectin lyase fold-containing protein
Jab_1c13170	TonB-dependent receptor
Jab_1c13180	transcriptional regulator GntR family
Jab_1c13190	D-galactarate dehydratase GarD
Jab_1c13200	NAD-dependent epimerase/dehydratase
Jab_1c13210	trancriptional regulator AraC-family
Jab_1c13220	ThiJ/PfpI family protein
Jab_1c13230	hypothetical protein
Jab_1c13240	putative ABC transporter ATP-binding protein
Jab_1c13250	signal peptidase 1
Jab_1c13260	cytochrome P450
Jab_1c13270	hypothetical protein
Jab_1c13280	gamma-glutamyltranspeptidase Ggt
Jab_1c13290	hypothetical protein
Jab_1c13300	hypothetical protein
Jab_1c13310	RNA polymerase sigma-32 factor RpoH
Jab_1c13320	cell division protein FtsX
Jab_1c13330	cell division ATP-binding protein FtsE
Jab_1c13340	signal recognition particle-docking protein FtsY
Jab_1c13350	hypothetical protein
Jab_1c13360	outer membrane porin protein
Jab_1c13370	hypothetical protein
Jab_1c13380	acetolactate synthase isozyme 2 large subunit IlvG
Jab_1c13390	glycerol kinase GlpK
Jab_1c13400	transcriptional regulator AraC family
Jab_1c13410	microbial collagenase
Jab_1c13420	protein MraZ
Jab_1c13430	ribosomal RNA small subunit methyltransferase H
Jab_1c13440	cell division protein FtsL
Jab_1c13450	penicillin-binding protein 2
Jab_1c13460	UDP-N-acetylmuramoyl-L-alanyl-D-glutamate-2,6-diaminopimelate ligase MurE
Jab_1c13470	UDP-N-acetylmuramoyl-tripeptide-D-alanyl-D-alanine ligase MurF
Jab_1c13480	phospho-N-acetylmuramoyl-pentapeptide-transferase MraY
Jab_1c13490	UDP-N-acetylmuramoylalanine-D-glutamate ligase MurD
Jab_1c13500	cell division protein FtsW
Jab_1c13510	UDP-N-acetylglucosamine-N-acetylmuramyl-(pentapeptide) pyrophosphoryl-undecaprenol N-acetylglucosamine transferase MurG
Jab_1c13520	UDP-N-acetylmuramate-L-alanine ligase MurC
Jab_1c13530	D-alanine-D-alanine ligase Ddl
Jab_1c13540	cell division protein FtsQ
Jab_1c13550	cell division protein FtsA
Jab_1c13560	cell division protein FtsZ
Jab_1c13570	peroxiredoxin
Jab_1c13580	hypothetical protein
Jab_1c13590	putative methyltransferase
Jab_1c13600	transcriptional regulator XRE family
Jab_1c13610	hypothetical protein
Jab_1c13620	hypothetical protein
Jab_1c13630	hypothetical protein
Jab_1c13640	UDP-3-O-[3-hydroxymyristoyl] N-acetylglucosamine deacetylase LpxC
Jab_1c13650	hypothetical protein
Jab_1c13660	protein translocase subunit SecA
Jab_1c13670	TonB-dependent receptor
Jab_1c13680	hypothetical protein
Jab_1c13690	putative sensor histidine kinase
Jab_1c13700	two component transcriptional regulator LytTR family
Jab_1c13710	multi-sensor signal transduction histidine kinase
Jab_1c13720	hypothetical protein
Jab_1c13730	hypothetical protein
Jab_1c13740	arginine biosynthesis bifunctional protein ArgJ
Jab_1c13750	hypothetical protein
Jab_1c13760	putative NUDIX hydrolase
Jab_1c13770	putative anti-sigma-K factor RskA
Jab_1c13780	hypothetical protein
Jab_1c13790	zinc binding domain-containing protein
Jab_1c13800	UPF0289 protein
Jab_1c13810	dephospho-CoA kinase CoaE
Jab_1c13820	type 4 prepilin-like proteins leader peptide-processing protein PilD
Jab_1c13830	ATP-binding domain-containing protein
Jab_1c13840	hypothetical protein
Jab_1c13850	peptidase U49
Jab_1c13860	type 4 fimbrial assembly protein PilC1
Jab_1c13870	type 4 fimbrial assembly protein pilB
Jab_1c13880	hypothetical protein
Jab_1c13890	transposase
Jab_1c13900	tetratricopeptide repeat-domain containing protein
Jab_1c13910	hydroxyisourate hydrolase
Jab_1c13920	putative urate catabolism protein
Jab_1c13930	xanthine dehydrogenase small subunit XdhA
Jab_1c13940	xanthine dehydrogenase Xdh
Jab_1c13950	xanthine dehydrogenase accessory protein XdhC
Jab_1c13960	guanine deaminase GuaD
Jab_1c13970	adenosine deaminase
Jab_1c13980	TonB-dependent receptor
Jab_1c13990	5'-nucleotidase
Jab_1c14000	phospholipase D
Jab_1c14010	phospholipase C
Jab_1c14020	hypothetical protein
Jab_1c14030	hypothetical protein
Jab_1c14040	putative methyl-accepting chemotaxis receptor
Jab_1c14050	putative phospholipase D
Jab_1c14060	acyltransferase 3
Jab_1c14070	cytochrome c
Jab_1c14080	ABC transporter permease protein
Jab_1c14090	ABC transporter permease protein
Jab_1c14100	hypothetical protein
Jab_1c14110	transaldolase Tal
Jab_1c14120	TonB-dependent receptor
Jab_1c14130	hypothetical protein
Jab_1c14140	hypothetical protein
Jab_1c14150	hypothetical protein
Jab_1c14160	pyrrolidone-carboxylate peptidase Pcp
Jab_1c14170	transcriptional regulator LysR family
Jab_1c14180	pseudouridine-5'-phosphate glycosidase PsuG
Jab_1c14190	pseudouridine-5'-phosphate glycosidase
Jab_1c14200	xanthosine phosphorylase XapA
Jab_1c14210	phosphopentomutase DeoB
Jab_1c14220	deoxyribose-phosphate aldolase DeoC
Jab_1c14230	aldehyde dehydrogenase family protein
Jab_1c14240	thymidine phosphorylase DeoA
Jab_1c14250	cytidine deaminase Cdd
Jab_1c14260	hypothetical protein
Jab_1c14270	transcriptional regulator LuxR family
Jab_1c14280	hypothetical protein
Jab_1c14290	di-heme cytochrome domain-containing protein
Jab_1c14300	oxidoreductase molybdopterin binding domain-containing protein
Jab_1c14310	glyoxalase domain-cantaining protein
Jab_1c14320	glyoxalase-like domain-containing protein
Jab_1c14330	response regulator protein
Jab_1c14340	signal transduction histidine kinase
Jab_1c14350	hypothetical protein
Jab_1c14360	acyl-CoA N-acyltransferase
Jab_1c14370	hypothetical protein
Jab_1c14380	transcriptional regulator TetR family
Jab_1c14390	transcriptional regulator GntR family
Jab_1c14400	omega-amino acid-pyruvate aminotransferase
Jab_1c14410	alanine dehydrogenase Ald
Jab_1c14420	methylmalonate semialdehyde dehydrogenase [acylating] 2
Jab_1c14430	NAD-dependent dihydropyrimidine dehydrogenase YeiT
Jab_1c14440	NAD-dependent dihydropyrimidine dehydrogenase YeiA
Jab_1c14450	NCS1 nucleoside transporter family protein
Jab_1c14460	D-hydantoinase/dihydropyrimidinase Dht
Jab_1c14470	N-carbamoyl-L-amino acid hydrolase AmaB
Jab_1c14480	diguanylate cyclase/phosphodiesterase with PAS/PAC sensor
Jab_1c14490	tetratricopeptide repeat-containing protein
Jab_1c14500	hypothetical protein
Jab_1c14510	hypothetical protein
Jab_1c14520	putative xanthine deshydrogenase
Jab_1c14530	[2Fe-2S]-binding domain-containing protein
Jab_1c14540	alcohol dehydrogenase cytochrome c subunit AdhB
Jab_1c14550	extracellular solute-binding protein domain-containing protein
Jab_1c14560	N-carbamoyl-L-amino acid hydrolase AmaB
Jab_1c14570	transcriptional regulator LysR family
Jab_1c14580	hypothetical protein
Jab_1c14590	acetylornithine deacetylase
Jab_1c14600	putative thioesterase
Jab_1c14610	hypothetical protein
Jab_1c14620	paraquat-inducible protein A
Jab_1c14630	paraquat-inducible protein B
Jab_1c14640	hypothetical protein
Jab_1c14650	hypothetical protein
Jab_1c14660	hypothetical protein
Jab_1c14670	taurine import ATP-binding protein TauB
Jab_1c14680	putative ABC transporter permease
Jab_1c14690	periplasmic binding protein-like protein
Jab_1c14700	putative ferredoxin
Jab_1c14710	fumarate reductase/succinate dehydrogenase flavoprotein-like protein
Jab_1c14720	transcriptional regulator GntR family
Jab_1c14730	transcriptional regulator LysR family
Jab_1c14740	phosphoglycerate mutase-like protein
Jab_1c14750	acyl-CoA dehydrogenase/oxidase
Jab_1c14760	transcriptional regulator LacI family
Jab_1c14770	TonB-dependent receptor
Jab_1c14780	DNA polymerase II
Jab_1c14790	aldolase-type TIM barrel domain-containing protein
Jab_1c14800	DoxX family protein
Jab_1c14810	pirin domain-containing protein
Jab_1c14820	transcriptional regulator LysR family
Jab_1c14830	hypothetical protein
Jab_1c14840	hypothetical protein
Jab_1c14850	heat shock protein DnaJ domain-containing protein
Jab_1c14860	tRNA-Pro-CCG
Jab_1c14870	TonB-dependent receptor
Jab_1c14880	arsenate reductase ArsC
Jab_1c14890	hypothetical protein
Jab_1c14900	octaprenyl-diphosphate synthase IspB
Jab_1c14910	50S ribosomal protein L21
Jab_1c14920	50S ribosomal protein L27
Jab_1c14930	GTPase Obg
Jab_1c14940	glutamate 5-kinase ProB
Jab_1c14950	hypothetical protein
Jab_1c14960	endonuclease III
Jab_1c14970	electron transport complex protein RnfB
Jab_1c14980	polyhydroxyalkanoate depolymerase
Jab_1c14990	ferredoxin-NADP reductase 2
Jab_1c15000	ferredoxin 1
Jab_1c15010	putative polyhydroxyalkanoic acid system protein
Jab_1c15020	acyl-coA-binding protein
Jab_1c15030	DNA-binding protein HU
Jab_1c15040	hypothetical protein
Jab_1c15050	peptidyl-prolyl cis-trans isomerase
Jab_1c15060	WD40/YVTN repeat-like-containing protein
Jab_1c15070	polysaccharide deacetylase
Jab_1c15080	fatty acid hydroxylase domain-containing protein
Jab_1c15090	hypothetical protein
Jab_1c15100	molybdopterin binding protein
Jab_1c15110	glycosyl transferase family 51 domain-containing protein
Jab_1c15120	hypothetical protein
Jab_1c15130	hypothetical protein
Jab_1c15140	glutamate-ammonia ligase GlnA
Jab_1c15150	hypothetical protein
Jab_1c15160	nitrogen regulation protein NtrB
Jab_1c15170	nitrogen regulation protein NR(I)
Jab_1c15180	magnesium transport protein corA
Jab_1c15190	TonB-dependent receptor
Jab_1c15200	sensor histidine kinase
Jab_1c15210	FAD dependent oxidoreductase
Jab_1c15220	TonB-dependent receptor
Jab_1c15230	putative aspartyl/asparaginyl beta-hydroxylase
Jab_1c15240	ribosomal RNA small subunit methyltransferase E
Jab_1c15250	transketolase 1
Jab_1c15260	glyceraldehyde-3-phosphate dehydrogenase, plasmid
Jab_1c15270	TonB-dependent receptor
Jab_1c15280	TonB-dependent receptor
Jab_1c15290	hypothetical protein
Jab_1c15300	glutamate-ammonia-ligase adenylyltransferase GlnE
Jab_1c15310	hypothetical protein
Jab_1c15320	putative nitrilase
Jab_1c15330	protein TldD
Jab_1c15340	phospho-2-dehydro-3-deoxyheptonate aldolase, Phe-sensitive
Jab_1c15350	TonB-dependent receptor
Jab_1c15360	TonB-dependent receptor
Jab_1c15370	extracellular solute-binding protein family 5
Jab_1c15380	binding-protein-dependent transport system inner membrane component
Jab_1c15400	glutathione import ATP-binding protein GsiA
Jab_1c15410	rhodanese-like domain-containing protein
Jab_1c15420	glucokinase Glk
Jab_1c15430	segregation and condensation protein B
Jab_1c15440	ribosomal large subunit pseudouridine synthase B
Jab_1c15450	ribosome maturation factor RimP
Jab_1c15460	transcription termination factor NusA
Jab_1c15470	translation initiation factor IF-2
Jab_1c15480	ribosome-binding factor A
Jab_1c15490	tRNA pseudouridine synthase B
Jab_1c15500	GTP-binding protein TypA
Jab_1c15510	hypothetical protein
Jab_1c15520	acyl-CoA N-acyltransferase
Jab_1c15530	putative transcriptional regulator
Jab_1c15540	tRNA-dihydrouridine synthase A
Jab_1c15550	methyl-accepting chemotaxis protein I
Jab_1c15560	TonB family protein
Jab_1c15570	TonB family protein
Jab_1c15580	hypothetical protein
Jab_1c15590	hypothetical protein
Jab_1c15600	polar amino acid uptake family ABC transporter, permease protein
Jab_1c15610	extracellular solute-binding protein family 3
Jab_1c15620	hypothetical protein
Jab_1c15630	hypothetical protein
Jab_1c15640	type VI secretion protein
Jab_1c15650	type VI secretion protein
Jab_1c15660	virulence factor secretion apparatus protein
Jab_1c15670	type VI secretion protein, lysozyme-like protein
Jab_1c15680	type VI secretion protein
Jab_1c15690	type VI secretion protein
Jab_1c15700	type VI secretion ATPase ClpV
Jab_1c15710	type VI secretion system Vgr family protein
Jab_1c15720	hypothetical protein
Jab_1c15730	hypothetical protein
Jab_1c15740	hypothetical protein
Jab_1c15750	extracellular solute-binding protein family 3
Jab_1c15760	sodium:dicarboxylate symporter
Jab_1c15770	sodium:dicarboxylate symporter
Jab_1c15780	hypothetical protein
Jab_1c15790	hypothetical protein
Jab_1c15800	hypothetical protein
Jab_1c15810	hypothetical protein
Jab_1c15820	formyl transferase N-terminal domain-containing protein
Jab_1c15830	type VI secretion protein ImpA family
Jab_1c15840	hypothetical protein
Jab_1c15850	hypothetical protein
Jab_1c15860	response regulator receiver protein
Jab_1c15870	cyclic nucleotide-binding and mechanosensitive ion channel MscS domain-containing protein
Jab_1c15880	tRNA-His-CAC
Jab_1c15890	glutamate racemase MurI
Jab_1c15900	fumarate hydratase class I
Jab_1c15910	hypothetical protein
Jab_1c15920	acetate-CoA ligase AcsA
Jab_1c15930	tRNA-Ser-TCC
Jab_1c15940	integrase Int
Jab_1c15950	hypothetical protein
Jab_1c15960	phage integrase-like catalytic core domain-containing protein
Jab_1c15970	hypothetical protein
Jab_1c15980	phage integrase-like catalytic core domain-containing protein
Jab_1c15990	tRNA-Gly-GGA
Jab_1c16000	phage terminase domain-containing protein
Jab_1c16010	multi-sensor hybrid histidine kinase
Jab_1c16020	uridine kinase Udk
Jab_1c16030	hypothetical protein
Jab_1c16040	acyl-CoA N-acyltransferase
Jab_1c16050	short-chain dehydrogenase/reductase SDR
Jab_1c16060	isocitrate lyase
Jab_1c16070	non-hemolytic phospholipase C
Jab_1c16080	hypothetical protein
Jab_1c16090	PilZ domain-containing protein
Jab_1c16100	hypothetical protein
Jab_1c16110	major facilitator family protein
Jab_1c16120	esterase SGNH hydrolase-type subgroup
Jab_1c16130	aldolase-type TIM barrel domain-containing NADH oxidase
Jab_1c16140	transcriptional regulator MerR family
Jab_1c16150	alpha/beta-hydrolases fold-containing protein
Jab_1c16160	abhydrolase domain-containing protein
Jab_1c16170	hypothetical protein
Jab_1c16180	extracellular ligand-binding receptor domain-containing protein
Jab_1c16190	TonB-dependent receptor
Jab_1c16200	hypothetical protein
Jab_1c16210	sensor histidine kinase
Jab_1c16220	2-hydroxyacid dehydrogenase like-protein
Jab_1c16230	DNA damage-inducible protein DinB domain-containing protein
Jab_1c16240	hypothetical protein
Jab_1c16250	NADH dehydrogenase Ndh
Jab_1c16260	HAD-like domain-containing protein
Jab_1c16270	HTH-type transcriptional regulator CfxR
Jab_1c16280	putative transporter LysE family
Jab_1c16290	hypothetical protein
Jab_1c16300	CHAD/CYTH domain-containing protein
Jab_1c16310	glutamyl-Q tRNA(asp) ligase GluQ
Jab_1c16320	putative peptidase M28 family protein
Jab_1c16330	hypothetical protein
Jab_1c16340	hypothetical protein
Jab_1c16350	transcriptional regulator AraC family
Jab_1c16360	arabinose-binding domain-containing protein
Jab_1c16370	hypothetical protein
Jab_1c16380	outer membrane transport protein
Jab_1c16390	hypothetical protein
Jab_1c16400	putative peptidase C39 family protein
Jab_1c16410	hypothetical protein
Jab_1c16420	hypothetical protein
Jab_1c16430	hypothetical protein
Jab_1c16440	hypothetical protein
Jab_1c16450	hypothetical protein
Jab_1c16460	major facilitator superfamily MFS_1 transporter
Jab_1c16470	luciferase family oxidoreductase
Jab_1c16480	TraB family protein
Jab_1c16490	hypothetical protein
Jab_1c16500	hypothetical protein
Jab_1c16510	short-chain dehydrogenase/reductase SDR
Jab_1c16520	orotidine 5'-phosphate decarboxylase PyrF
Jab_1c16530	exodeoxyribonuclease I
Jab_1c16540	hypothetical protein
Jab_1c16550	GGDEF domain-containing protein
Jab_1c16560	utative periplasmic binding protein
Jab_1c16570	putative ribosomal subunit interface protein
Jab_1c16580	hypothetical protein
Jab_1c16590	major facilitator superfamily protein
Jab_1c16600	CDP-6-deoxy-delta-3,4-glucoseen reductase
Jab_1c16610	drug resistance transporter EmrB/QacA subfamily
Jab_1c16620	monooxygenase
Jab_1c16630	transcriptional regulator MarR family
Jab_1c16640	NAD(P)-binding domain-containing protein
Jab_1c16650	hypothetical protein
Jab_1c16660	hypothetical protein
Jab_1c16670	hypothetical protein
Jab_1c16680	hypothetical protein
Jab_1c16690	multi-sensor signal transduction histidine kinase
Jab_1c16700	glutamine-tRNA ligase GlnS
Jab_1c16710	heat shock protein DnaJ domain-containing protein
Jab_1c16720	hypothetical protein
Jab_1c16730	hypothetical protein
Jab_1c16740	hypothetical protein
Jab_1c16750	putative transcriptional regulator LysR family
Jab_1c16760	inner membrane transport protein YnfM
Jab_1c16770	hypothetical protein
Jab_1c16780	hypothetical protein
Jab_1c16790	hypothetical protein
Jab_1c16800	formyl-CoA transferase
Jab_1c16810	putative peptidase family M48
Jab_1c16820	glycerophosphoryl diester phosphodiesterase UgpQ
Jab_1c16830	alanin-tRNA ligase AlaS
Jab_1c16840	SirA-like protein
Jab_1c16850	electron transfer flavoprotein beta subunit EtfB
Jab_1c16860	electron transfer flavoprotein alpha subunit EtfA
Jab_1c16870	acyl-CoA dehydrogenase/oxidase
Jab_1c16880	hypothetical protein
Jab_1c16890	transcriptional regulator MarR family
Jab_1c16900	siderophore-interacting protein
Jab_1c16910	hypothetical protein
Jab_1c16920	3-isopropylmalate dehydratase small subunit 1
Jab_1c16930	3-isopropylmalate dehydratase large subunit 2
Jab_1c16940	haloacetate dehalogenase H-1
Jab_1c16950	HTH-type transcriptional regulator DmlR
Jab_1c16960	proline dehydrogenase
Jab_1c16970	hypothetical protein
Jab_1c16980	hypothetical protein
Jab_1c16990	30S ribosomal protein S16
Jab_1c17000	ribosome maturation factor RimM
Jab_1c17010	tRNA (guanine-N1-)-methyltransferase TrmD
Jab_1c17020	50S ribosomal protein L19
Jab_1c17030	NUDIX hydrolase domain-containing protein
Jab_1c17040	cobalamin biosynthesis protein
Jab_1c17050	hypothetical protein
Jab_1c17060	peptidase family M16
Jab_1c17070	acylphosphatase
Jab_1c17080	transcriptional regulator Rrf2 family
Jab_1c17090	putative oxidoreductase
Jab_1c17100	TonB-dependent receptor
Jab_1c17110	transcriptional regulator GntR family
Jab_1c17120	chitinase
Jab_1c17130	chitinase
Jab_1c17140	hypothetical protein
Jab_1c17150	maltose/maltodextrin import ATP-binding protein MalK
Jab_1c17160	major facilitator superfamily MFS_1 protein
Jab_1c17170	lycosyl hydrolase family 3 domain-containing protein
Jab_1c17180	L-arabinose transport system permease protein AraQ
Jab_1c17190	putative sugar ABC transporter permease protein
Jab_1c17200	putative sugar ABC transporter periplasmic sugar-binding protein
Jab_1c17210	putative glucosamine-fructose-6-phosphate aminotransferase
Jab_1c17220	N-acetylglucosamine-6-phosphate deacetylase NagA
Jab_1c17230	transcriptional regulator GntR family
Jab_1c17240	ATPase BadF/BadG/BcrA/BcrD family
Jab_1c17250	hypothetical protein
Jab_1c17260	hypothetical protein
Jab_1c17270	hypothetical protein
Jab_1c17280	general secretion pathway protein A
Jab_1c17290	hypothetical protein
Jab_1c17300	hypothetical protein
Jab_1c17310	molybdopterin-guanine dinucleotide biosynthesis protein B
Jab_1c17320	hypothetical protein
Jab_1c17330	hypothetical protein
Jab_1c17340	hypothetical protein
Jab_1c17350	DoxX family protein
Jab_1c17360	hypothetical protein
Jab_1c17370	hypothetical protein
Jab_1c17380	hypothetical protein
Jab_1c17390	fumarate hydratase class II
Jab_1c17400	hypothetical protein
Jab_1c17410	hypothetical protein
Jab_1c17420	putative aminotransferase
Jab_1c17430	FliT flagellar protein
Jab_1c17440	metal-dependent hydrolase HDOD
Jab_1c17450	neutral endopeptidase PepO
Jab_1c17460	hypothetical protein
Jab_1c17470	methyltransferase type 11
Jab_1c17480	CsbD-like protein
Jab_1c17490	prolyl tripeptidyl peptidase PtpA
Jab_1c17500	multidrug resistance protein PmpM
Jab_1c17510	beta/gamma crystallin family protein
Jab_1c17520	beta/gamma crystallin family protein
Jab_1c17530	curved DNA-binding protein CbpA
Jab_1c17540	hypothetical protein
Jab_1c17550	transcriptional regulator LysR family
Jab_1c17560	FMN-dependent NADH-azoreductase AzoR
Jab_1c17570	hypothetical protein
Jab_1c17580	hypothetical protein
Jab_1c17590	nicotinate phosphoribosyltransferase PncB
Jab_1c17600	diguanylate cyclase/phosphodiesterase
Jab_1c17610	hypothetical protein
Jab_1c17620	antibiotic biosynthesis monooxygenase domain-containing protein
Jab_1c17630	transcriptional regulator TetR family
Jab_1c17640	hypothetical protein
Jab_1c17650	UDP-4-amino-4-deoxy-L-arabinose-oxoglutarate aminotransferase ArnB
Jab_1c17660	putative carboxymuconolactone decarboxylase
Jab_1c17670	RNA polymerase sigma-70 ECF type
Jab_1c17680	transcriptional regulatory protein FlbD
Jab_1c17690	cytochrome c biogenesis ATP-binding export protein CcmA
Jab_1c17700	heme exporter protein CcmB
Jab_1c17710	heme exporter protein CcmC
Jab_1c17720	heme exporter protein CcmD
Jab_1c17730	cytochrome c-type biogenesis protein CcmE
Jab_1c17740	cytochrome c-type biogenesis protein CcmF
Jab_1c17750	thiol:disulfide interchange protein DsbE
Jab_1c17760	CcmH-like cytochrome C biogenesis protein
Jab_1c17770	tetratricopeptide repeat-containing protein
Jab_1c17780	60 kDa chaperonin GroL
Jab_1c17790	hypothetical protein
Jab_1c17800	cytochrome c'
Jab_1c17810	gluconolactonase-like protein
Jab_1c17820	thioredoxin-like fold-containing protein
Jab_1c17830	cytochrome c domain-containing protein
Jab_1c17840	hypothetical protein
Jab_1c17850	CHRD domain-containing protein
Jab_1c17860	hypothetical protein
Jab_1c17870	hypothetical protein
Jab_1c17880	TonB-dependent receptor
Jab_1c17890	rhodanese-like domain-containing protein
Jab_1c17900	cytochrome b domain-containing protein
Jab_1c17910	TonB c-terminal domain-containing protein
Jab_1c17920	MotA/TolQ/ExbB proton channel family protein
Jab_1c17930	biopolymer transport protein ExbD/TolR
Jab_1c17940	multidrug resistance protein MdtA
Jab_1c17950	multidrug resistance protein MdtC
Jab_1c17960	O-acetylhomoserine aminocarboxypropyltransferase
Jab_1c17970	hypothetical protein
Jab_1c17980	hypothetical protein
Jab_1c17990	phosphoglycolate phosphatase
Jab_1c18000	3-demethylubiquinone-9 3-methyltransferase UbiG
Jab_1c18010	outer membrane protein
Jab_1c18020	DNA gyrase subunit A
Jab_1c18030	hypothetical protein
Jab_1c18040	phosphoserine aminotransferase SerC
Jab_1c18050	P-protein, chorismate mutase / prephenate dehydratase PheA
Jab_1c18060	histidinol-phosphate aminotransferase HisC
Jab_1c18070	prephenate dehydrogenase
Jab_1c18080	3-phosphoshikimate 1-carboxyvinyltransferase AroA
Jab_1c18090	cytidylate kinase Cmk
Jab_1c18100	30S ribosomal protein S1
Jab_1c18110	integration host factor beta subunit IhfB
Jab_1c18120	hypothetical protein
Jab_1c18130	tetratricopeptide repeat-containing protein
Jab_1c18140	UDP-glucose 6-dehydrogenase Udg
Jab_1c18150	bifunctional protein RfaE domain I
Jab_1c18160	hypothetical protein
Jab_1c18170	peptidase M28 domain-containing protein
Jab_1c18180	hypothetical protein
Jab_1c18190	putative polysaccharide deacetylase
Jab_1c18200	hypothetical protein
Jab_1c18210	putative cyclic nucleotide-regulated FAD-dependent pyridine nucleotide-disulfide oxidoreductase
Jab_1c18220	cysteine synthase B
Jab_1c18230	hypothetical protein
Jab_1c18240	membrane-bound lytic murein transglycosylase B
Jab_1c18250	hypothetical protein
Jab_1c18260	hypothetical protein
Jab_1c18270	MoxR-like ATPase
Jab_1c18280	putative dipeptidyl anminopeptidase
Jab_1c18290	histone deacetylase domain-containing protein
Jab_1c18300	oligopeptide transporter OPT family
Jab_1c18310	ribosome biogenesis GTP-binding protein YlqF
Jab_1c18320	extradiol ring-cleavage dioxygenase subunit B
Jab_1c18330	TonB-dependent receptor
Jab_1c18340	putative cobalamin binding protein
Jab_1c18350	thioredoxin-like fold-containing protein
Jab_1c18360	hypothetical protein
Jab_1c18370	short-chain dehydrogenase/reductase SDR
Jab_1c18380	SnoaL-like polyketide cyclase domain-containing protein
Jab_1c18390	transcriptional regulator LysR family
Jab_1c18400	p-hydroxybenzoic acid efflux pump subunit AaeA
Jab_1c18410	hypothetical protein
Jab_1c18420	fusaric acid resistance family protein
Jab_1c18430	transcriptional regulator MarR family
Jab_1c18440	fusaric acid resistance protein FusA
Jab_1c18450	hypothetical protein
Jab_1c18460	hypothetical protein
Jab_1c18470	transcriptional regulator LysR family
Jab_1c18480	signal transduction histidine kinase
Jab_1c18490	hypothetical protein
Jab_1c18500	aldo/keto reductase
Jab_1c18510	hypothetical protein
Jab_1c18520	ABC transporter ATP-binding protein
Jab_1c18530	hypothetical protein
Jab_1c18540	transcriptional regulator LacI family
Jab_1c18550	protein LplB
Jab_1c18560	putative ABC transporter permease protein
Jab_1c18570	bacterial extracellular solute-binding domain-containing protein
Jab_1c18580	KduI/IolB-like isomerase
Jab_1c18590	2-dehydro-3-deoxy-D-gluconate 5-dehydrogenase KduD
Jab_1c18600	PfkB family carbohydrate kinase
Jab_1c18610	unsaturated glucuronyl hydrolase Ugl
Jab_1c18620	TonB-dependent receptor
Jab_1c18630	beta-galactosidase Bga
Jab_1c18640	non-hemolytic phospholipase C
Jab_1c18650	maltodextrin import ATP-binding protein MsmX
Jab_1c18660	hyaluronate lyase
Jab_1c18670	superoxide dismutase
Jab_1c18680	catabolite control protein A
Jab_1c18690	glucokinase Glk
Jab_1c18700	transcriptional regulator AraC family
Jab_1c18710	glycoside hydrolase family 12
Jab_1c18720	TonB-dependent receptor
Jab_1c18730	thermostable beta-glucosidase B
Jab_1c18740	hypothetical protein
Jab_1c18750	hypothetical protein
Jab_1c18760	beta-lactamase/transpeptidase-like protein
Jab_1c18770	exodeoxyribonuclease 7 large subunit XseA
Jab_1c18780	hypothetical protein
Jab_1c18790	biopolymer transport protein exbB
Jab_1c18800	biopolymer transport protein ExbD
Jab_1c18810	tetraacyldisaccharide 4'-kinase LpxK
Jab_1c18820	hypothetical protein
Jab_1c18830	3-deoxy-manno-octulosonate cytidylyltransferase KdsB
Jab_1c18840	adenylate kinase Adk
Jab_1c18850	K(+)-insensitive pyrophosphate-energized proton pump HppA
Jab_1c18860	hypothetical protein
Jab_1c18870	hypothetical protein
Jab_1c18880	hypothetical protein
Jab_1c18890	prenyltransferase UbiA family
Jab_1c18900	hypothetical protein
Jab_1c18910	hypothetical protein
Jab_1c18920	short-chain dehydrogenase/reductase SDR
Jab_1c18930	gamma-glutamyltranspeptidase Ggt
Jab_1c18940	patatin-like phospholipase domain-containing protein
Jab_1c18950	signal transduction histidine kinase
Jab_1c18960	response regulator receiver domain-containing protein
Jab_1c18970	benzoate-CoA ligase BclA
Jab_1c18980	flavin oxidoreductase/NADH oxidase domain-containing protein
Jab_1c18990	short-chain dehydrogenase/reductase SDR
Jab_1c19000	transcriptional regulator MarR family
Jab_1c19010	enoyl-CoA hydratase/isomerase
Jab_1c19020	putative acyl-CoA dehydrogenase
Jab_1c19030	endoribonuclease L-PSP
Jab_1c19040	acyltransferase 3
Jab_1c19050	tRNA-Arg-AGG
Jab_1c19060	hypothetical protein
Jab_1c19070	uup-A: ABC transporter ATP-binding protein Uup-1
Jab_1c19080	hypothetical protein
Jab_1c19090	CAAX prenyl protease-like protein
Jab_1c19100	hypothetical protein
Jab_1c19110	undecaprenyl-phosphate glucose phosphotransferase WcaJ
Jab_1c19120	peptidyl-prolyl cis-trans isomerase EpsD family
Jab_1c19130	polysaccharide export protein EpsE
Jab_1c19140	chain length determinant protein EpsF
Jab_1c19150	chain length determinant protein tyrosine kinase EpsG
Jab_1c19160	exosortase 2
Jab_1c19170	EpsI family protein
Jab_1c19180	hypothetical protein
Jab_1c19190	acyltransferase
Jab_1c19200	polysaccharide biosynthesis protein domain-containing protein
Jab_1c19210	glycosyltransferase sugar-binding region-containing protein with DXD motif
Jab_1c19220	hypothetical protein
Jab_1c19230	core-2-branching enzyme domain-containing protein
Jab_1c19240	heparinase II/III-like protein
Jab_1c19250	glycosyltransferase group 1
Jab_1c19260	hypothetical protein
Jab_1c19270	glycosyltransferase group 1
Jab_1c19280	heparinase II/III family protein
Jab_1c19290	GDP-mannose 6-dehydrogenase AlgD
Jab_1c19300	glycosyl transferase group 1
Jab_1c19310	UDP-glucose 4-epimerase GalE
Jab_1c19320	mannose-1-phosphate guanylyltransferase
Jab_1c19330	xanthan biosynthesis protein XanB
Jab_1c19340	hypothetical protein
Jab_1c19350	hypothetical protein
Jab_1c19360	hypothetical protein
Jab_1c19370	endonuclease/exonuclease/phosphatase family domain-containing protein
Jab_1c19380	hypothetical protein
Jab_1c19390	phosphate regulon transcriptional regulatory protein PhoB
Jab_1c19400	transcriptional regulator LuxR family
Jab_1c19410	general secretion pathway protein G
Jab_1c19420	type II secretion system protein F
Jab_1c19430	type II secretion system protein E
Jab_1c19440	hypothetical protein
Jab_1c19450	hypothetical protein
Jab_1c19460	hypothetical protein
Jab_1c19470	hypothetical protein
Jab_1c19480	Gspd-like protein
Jab_1c19490	bacterial general secretion pathway protein G domain-containing protein
Jab_1c19500	bacterial type II secretion system protein G domain-containing protein
Jab_1c19510	hypothetical protein
Jab_1c19520	hypothetical protein
Jab_1c19530	virulence factor MviN
Jab_1c19540	S20: ribosomal protein S20
Jab_1c19550	ribosomal large subunit pseudouridine synthase E
Jab_1c19560	isocitrate dehydrogenase [NADP]
Jab_1c19570	chromate transporter
Jab_1c19580	hypothetical protein
Jab_1c19590	glutaredoxin family protein
Jab_1c19600	cold-shock protein, CspA family
Jab_1c19610	ATP-dependent Clp protease adapter protein ClpS
Jab_1c19620	ATP-dependent Clp protease ATP-binding subunit ClpA
Jab_1c19630	putative tricorn protease
Jab_1c19640	putative tricorn protease
Jab_1c19650	permease FtsX-like domain-containing protein
Jab_1c19660	two component transcriptional regulator, LytTr family
Jab_1c19670	sensor protein LytS
Jab_1c19680	alpha/beta hydrolase fold family
Jab_1c19690	propionate catabolism operon regulatory protein PrpR
Jab_1c19700	methylisocitrate lyase PrpB
Jab_1c19710	2-methylcitrate synthase PrpC
Jab_1c19720	2-methylisocitrate dehydratase
Jab_1c19730	AcnD-accessory protein PrpF
Jab_1c19740	propionate-CoA ligase PrpE
Jab_1c19750	hypothetical protein
Jab_1c19760	cation/acetate symporter ActP
Jab_1c19770	diguanylate cyclase/phosphodiesterase with PAS/PAC sensor
Jab_1c19780	exodeoxyribonuclease III
Jab_1c19790	hypothetical protein
Jab_1c19800	hypothetical protein DUF1653
Jab_1c19810	hypothetical protein
Jab_1c19820	leucyl aminopeptidase PepA
Jab_1c19830	permease YjgP/YjgQ family protein
Jab_1c19850	putative cobalamin (vitamin B12) biosynthesis CbiX protein
Jab_1c19860	glutaminyl-peptide cyclotransferase
Jab_1c19870	hypothetical protein
Jab_1c19880	siroheme synthase
Jab_1c19890	sulfate adenylyltransferase subunit 1
Jab_1c19900	sulfate adenylyltransferase subunit 2
Jab_1c19910	phosphoadenylyl-sulfate reductase
Jab_1c19920	hypothetical protein
Jab_1c19930	putative nitrite/sulfite reductase
Jab_1c19940	transcriptional regulator LysR family
Jab_1c19950	hypothetical protein
Jab_1c19960	porin
Jab_1c19970	PAS/PAC sensor signal transduction histidine kinase
Jab_1c19980	two component transcriptional regulator, LytTr family
Jab_1c19990	signal transduction histidine kinase
Jab_1c20000	hypothetical protein
Jab_1c20010	16s_rRNA
Jab_1c20020	tRNA-Ile-ATC
Jab_1c20030	tRNA-Ala-GCA
[truncated: 4,108 more rows]
[truncated: 1 more columns]
